# Supplementary material for: Genome-Wide Identification and Functional Analysis of the PEBP Gene Family in Begonia semperflorens ‘Super Olympia’ Reveal Its Potential Role in Regulating Flowering
Source: Int J Mol Sci. 2025 Jun 29;26(13):6291. doi: 10.3390/ijms26136291 (PMC12249742; doi:10.3390/ijms26136291)
Supplement: Supplementary file 1 [file ijms-26-06291-s001.zip]

Archive with 5 entries (5 files):
- Figure S1-S3.pdf
- Table S1.pdf
- Table S2.xlsx
- Table S3.pdf
- Table S4.pdf
