# Supplementary material for: Genome-Wide Identification and Functional Analysis of the PEBP Gene Family in Begonia semperflorens ‘Super Olympia’ Reveal Its Potential Role in Regulating Flowering
Source: Int J Mol Sci. 2025 Jun 29;26(13):6291. doi: 10.3390/ijms26136291 (PMC12249742; doi:10.3390/ijms26136291)
Supplement: Supplementary file 1 [file ijms-26-06291-s001.zip › Table S2.xlsx]

## Sheet: Sheet1
Table S2： List of cis-regulatory elements in BsPEBPs.
Gene name	Site Name	Conservative motifs	Starting position	Matrix score.	Strand	Aligned species	Molecular function	Molecular function	Molecular function
BsPEBP1	LTR	CCGAAA	154	6	-	Hordeum vulgare	cis-acting element involved in low-temperature responsiveness	cis-acting element involved in low-temperature responsiveness	cis-acting element involved in low-temperature responsiveness
BsPEBP1	LTR	CCGAAA	410	6	-	Hordeum vulgare	cis-acting element involved in low-temperature responsiveness	cis-acting element involved in low-temperature responsiveness	cis-acting element involved in low-temperature responsiveness
BsPEBP1	G-Box	CACGTT	1147	6	+	Pisum sativum	cis-acting regulatory element involved in light responsiveness	cis-acting regulatory element involved in light responsiveness	cis-acting regulatory element involved in light responsiveness
BsPEBP1	ABRE	ACGTG	1147	5	-	Arabidopsis thaliana	cis-acting element involved in the abscisic acid responsiveness	cis-acting element involved in the abscisic acid responsiveness	cis-acting element involved in the abscisic acid responsiveness
BsPEBP1	ABRE	ACGTG	1293	5	+	Arabidopsis thaliana	cis-acting element involved in the abscisic acid responsiveness	cis-acting element involved in the abscisic acid responsiveness	cis-acting element involved in the abscisic acid responsiveness
BsPEBP1	ABRE	ACGTG	1572	5	+	Arabidopsis thaliana	cis-acting element involved in the abscisic acid responsiveness	cis-acting element involved in the abscisic acid responsiveness	cis-acting element involved in the abscisic acid responsiveness
BsPEBP1	ABRE	ACGTG	1704	5	+	Arabidopsis thaliana	cis-acting element involved in the abscisic acid responsiveness	cis-acting element involved in the abscisic acid responsiveness	cis-acting element involved in the abscisic acid responsiveness
BsPEBP1	AT-rich element	ATAGAAATCAA	395	10	-	Glycine max	binding site of AT-rich DNA binding protein (ATBP-1)	binding site of AT-rich DNA binding protein (ATBP-2)	binding site of AT-rich DNA binding protein (ATBP-3)
BsPEBP1	P-box	CCTTTTG	1564	7	+	Oryza sativa	gibberellin-responsive element	gibberellin-responsive element	gibberellin-responsive element
BsPEBP1	Sp1	GGGCGG	571	6	+	Oryza sativa	light responsive element	light responsive element	light responsive element
BsPEBP1	I-box	gGATAAGGTG	1124	9	-	Zea mays	part of a light responsive element	part of a light responsive element	part of a light responsive element
BsPEBP1	Box 4	ATTAAT	850	6	+	Petroselinum crispum	part of a conserved DNA module involved in light responsiveness	part of a conserved DNA module involved in light responsiveness	part of a conserved DNA module involved in light responsiveness
BsPEBP1	Box 4	ATTAAT	1166	6	-	Petroselinum crispum	part of a conserved DNA module involved in light responsiveness	part of a conserved DNA module involved in light responsiveness	part of a conserved DNA module involved in light responsiveness
BsPEBP1	TC-rich repeats	GTTTTCTTAC	1172	9	-	Nicotiana tabacum	cis-acting element involved in defense and stress responsiveness	cis-acting element involved in defense and stress responsiveness	cis-acting element involved in defense and stress responsiveness
BsPEBP1	TC-rich repeats	GTTTTCTTAC	1342	10	+	Nicotiana tabacum	cis-acting element involved in defense and stress responsiveness	cis-acting element involved in defense and stress responsiveness	cis-acting element involved in defense and stress responsiveness
BsPEBP1	TCT-motif	TCTTAC	1172	6	-	Arabidopsis thaliana	part of a light responsive element	part of a light responsive element	part of a light responsive element
BsPEBP1	TCT-motif	TCTTAC	1346	6	+	Arabidopsis thaliana	part of a light responsive element	part of a light responsive element	part of a light responsive element
BsPEBP1	TCT-motif	TCTTAC	1770	6	+	Arabidopsis thaliana	part of a light responsive element	part of a light responsive element	part of a light responsive element
BsPEBP1	TATA-box	TATA	185	4	+	Arabidopsis thaliana	core promoter element around -30 of transcription start	core promoter element around -31 of transcription start	core promoter element around -32 of transcription start
BsPEBP1	TATA-box	TATA	265	4	+	Arabidopsis thaliana	core promoter element around -30 of transcription start	core promoter element around -31 of transcription start	core promoter element around -32 of transcription start
BsPEBP1	TATA-box	ccTATAAAaa	602	9	-	Arabidopsis thaliana	core promoter element around -30 of transcription start	core promoter element around -31 of transcription start	core promoter element around -32 of transcription start
BsPEBP1	TATA-box	TATAA	645	5	-	Arabidopsis thaliana	core promoter element around -30 of transcription start	core promoter element around -31 of transcription start	core promoter element around -32 of transcription start
BsPEBP1	TATA-box	TATA	646	4	+	Arabidopsis thaliana	core promoter element around -30 of transcription start	core promoter element around -31 of transcription start	core promoter element around -32 of transcription start
BsPEBP1	TATA-box	ccTATAAAaa	746	9	+	Arabidopsis thaliana	core promoter element around -30 of transcription start	core promoter element around -31 of transcription start	core promoter element around -32 of transcription start
BsPEBP1	TATA-box	ATATAT	786	6	+	Brassica napus	core promoter element around -30 of transcription start	core promoter element around -31 of transcription start	core promoter element around -32 of transcription start
BsPEBP1	TATA-box	TATATA	787	6	+	Arabidopsis thaliana	core promoter element around -30 of transcription start	core promoter element around -31 of transcription start	core promoter element around -32 of transcription start
BsPEBP1	TATA-box	TATA	789	4	+	Arabidopsis thaliana	core promoter element around -30 of transcription start	core promoter element around -31 of transcription start	core promoter element around -32 of transcription start
BsPEBP1	TATA-box	TATAAAA	816	7	-	Pisum sativum	core promoter element around -30 of transcription start	core promoter element around -31 of transcription start	core promoter element around -32 of transcription start
BsPEBP1	TATA-box	TATAAA	817	6	-	Helianthus annuus	core promoter element around -30 of transcription start	core promoter element around -31 of transcription start	core promoter element around -32 of transcription start
BsPEBP1	TATA-box	TATAA	818	5	-	Arabidopsis thaliana	core promoter element around -30 of transcription start	core promoter element around -31 of transcription start	core promoter element around -32 of transcription start
BsPEBP1	TATA-box	TATA	819	4	+	Arabidopsis thaliana	core promoter element around -30 of transcription start	core promoter element around -31 of transcription start	core promoter element around -32 of transcription start
BsPEBP1	TATA-box	ATTATA	845	6	+	Brassica napus	core promoter element around -30 of transcription start	core promoter element around -31 of transcription start	core promoter element around -32 of transcription start
BsPEBP1	TATA-box	TATAA	846	5	-	Arabidopsis thaliana	core promoter element around -30 of transcription start	core promoter element around -31 of transcription start	core promoter element around -32 of transcription start
BsPEBP1	TATA-box	TATA	847	4	+	Arabidopsis thaliana	core promoter element around -30 of transcription start	core promoter element around -31 of transcription start	core promoter element around -32 of transcription start
BsPEBP1	TATA-box	TATA	961	4	+	Arabidopsis thaliana	core promoter element around -30 of transcription start	core promoter element around -31 of transcription start	core promoter element around -32 of transcription start
BsPEBP1	TATA-box	TAAAGATT	988	8	-	Arabidopsis thaliana	core promoter element around -30 of transcription start	core promoter element around -31 of transcription start	core promoter element around -32 of transcription start
BsPEBP1	TATA-box	TATATA	998	6	+	Arabidopsis thaliana	core promoter element around -30 of transcription start	core promoter element around -31 of transcription start	core promoter element around -32 of transcription start
BsPEBP1	TATA-box	TATA	1000	4	+	Arabidopsis thaliana	core promoter element around -30 of transcription start	core promoter element around -31 of transcription start	core promoter element around -32 of transcription start
BsPEBP1	TATA-box	TATTTAAA	1228	8	-	Arabidopsis thaliana	core promoter element around -30 of transcription start	core promoter element around -31 of transcription start	core promoter element around -32 of transcription start
BsPEBP1	TATA-box	ATTATA	1272	6	+	Brassica napus	core promoter element around -30 of transcription start	core promoter element around -31 of transcription start	core promoter element around -32 of transcription start
BsPEBP1	TATA-box	TATAA	1273	5	-	Arabidopsis thaliana	core promoter element around -30 of transcription start	core promoter element around -31 of transcription start	core promoter element around -32 of transcription start
BsPEBP1	TATA-box	TATA	1274	4	-	Arabidopsis thaliana	core promoter element around -30 of transcription start	core promoter element around -31 of transcription start	core promoter element around -32 of transcription start
BsPEBP1	TATA-box	TACAAAA	1358	7	+	Oryza sativa	core promoter element around -30 of transcription start	core promoter element around -31 of transcription start	core promoter element around -32 of transcription start
BsPEBP1	TATA-box	ATTATA	1376	6	+	Brassica napus	core promoter element around -30 of transcription start	core promoter element around -31 of transcription start	core promoter element around -32 of transcription start
BsPEBP1	TATA-box	TATAA	1377	5	-	Arabidopsis thaliana	core promoter element around -30 of transcription start	core promoter element around -31 of transcription start	core promoter element around -32 of transcription start
BsPEBP1	TATA-box	TATA	1378	4	-	Arabidopsis thaliana	core promoter element around -30 of transcription start	core promoter element around -31 of transcription start	core promoter element around -32 of transcription start
BsPEBP1	TATA-box	TATACA	1485	6	-	Helianthus annuus	core promoter element around -30 of transcription start	core promoter element around -31 of transcription start	core promoter element around -32 of transcription start
BsPEBP1	TATA-box	TATA	1487	4	-	Arabidopsis thaliana	core promoter element around -30 of transcription start	core promoter element around -31 of transcription start	core promoter element around -32 of transcription start
BsPEBP1	TATA-box	TATAA	1514	5	-	Arabidopsis thaliana	core promoter element around -30 of transcription start	core promoter element around -31 of transcription start	core promoter element around -32 of transcription start
BsPEBP1	TATA-box	TATA	1515	4	-	Arabidopsis thaliana	core promoter element around -30 of transcription start	core promoter element around -31 of transcription start	core promoter element around -32 of transcription start
BsPEBP1	TATA-box	TATA	1662	4	-	Arabidopsis thaliana	core promoter element around -30 of transcription start	core promoter element around -31 of transcription start	core promoter element around -32 of transcription start
BsPEBP1	TATA-box	TATA	1669	4	-	Arabidopsis thaliana	core promoter element around -30 of transcription start	core promoter element around -31 of transcription start	core promoter element around -32 of transcription start
BsPEBP1	TATA-box	TATA	1915	4	-	Arabidopsis thaliana	core promoter element around -30 of transcription start	core promoter element around -31 of transcription start	core promoter element around -32 of transcription start
BsPEBP1	TGA-element	AACGAC	583	6	+	Brassica oleracea	auxin-responsive element	auxin-responsive element	auxin-responsive element
BsPEBP1	G-box	CACGTC	1292	6	-	Zea mays	cis-acting regulatory element involved in light responsiveness	cis-acting regulatory element involved in light responsiveness	cis-acting regulatory element involved in light responsiveness
BsPEBP1	G-box	CACGTC	1571	6	-	Zea mays	cis-acting regulatory element involved in light responsiveness	cis-acting regulatory element involved in light responsiveness	cis-acting regulatory element involved in light responsiveness
BsPEBP1	G-box	TACGTG	1703	6	+	Arabidopsis thaliana	cis-acting regulatory element involved in light responsiveness	cis-acting regulatory element involved in light responsiveness	cis-acting regulatory element involved in light responsiveness
BsPEBP1	AE-box	AGAAACTT	122	8	-	Arabidopsis thaliana	part of a module for light response	part of a module for light response	part of a module for light response
BsPEBP1	AE-box	AGAAACAA	269	8	-	Arabidopsis thaliana	part of a module for light response	part of a module for light response	part of a module for light response
BsPEBP1	AE-box	AGAAACAA	314	8	-	Arabidopsis thaliana	part of a module for light response	part of a module for light response	part of a module for light response
BsPEBP1	circadian	CAAAGATATC	1209	9	+	Lycopersicon esculentum	cis-acting regulatory element involved in circadian control	cis-acting regulatory element involved in circadian control	cis-acting regulatory element involved in circadian control
BsPEBP1	MRE	AACCTAA	433	7	+	Petroselinum crispum	MYB binding site involved in light responsiveness	MYB binding site involved in light responsiveness	MYB binding site involved in light responsiveness
BsPEBP1	MRE	AACCTAA	1579	7	-	Petroselinum crispum	MYB binding site involved in light responsiveness	MYB binding site involved in light responsiveness	MYB binding site involved in light responsiveness
BsPEBP1	ARE	AAACCA	309	6	-	Zea mays	cis-acting regulatory element essential for the anaerobic induction	cis-acting regulatory element essential for the anaerobic induction	cis-acting regulatory element essential for the anaerobic induction
BsPEBP1	ARE	AAACCA	476	6	-	Zea mays	cis-acting regulatory element essential for the anaerobic induction	cis-acting regulatory element essential for the anaerobic induction	cis-acting regulatory element essential for the anaerobic induction
BsPEBP1	ARE	AAACCA	1575	6	-	Zea mays	cis-acting regulatory element essential for the anaerobic induction	cis-acting regulatory element essential for the anaerobic induction	cis-acting regulatory element essential for the anaerobic induction
BsPEBP1	ARE	AAACCA	1673	6	-	Zea mays	cis-acting regulatory element essential for the anaerobic induction	cis-acting regulatory element essential for the anaerobic induction	cis-acting regulatory element essential for the anaerobic induction
BsPEBP1	CAAT-box	CAAAT	215	5	-	Pisum sativum	common cis-acting element in promoter and enhancer regions	common cis-acting element in promoter and enhancer regions	common cis-acting element in promoter and enhancer regions
BsPEBP1	CAAT-box	CCAAT	226	5	-	Arabidopsis thaliana	common cis-acting element in promoter and enhancer regions	common cis-acting element in promoter and enhancer regions	common cis-acting element in promoter and enhancer regions
BsPEBP1	CAAT-box	CAAAT	241	5	+	Pisum sativum	common cis-acting element in promoter and enhancer regions	common cis-acting element in promoter and enhancer regions	common cis-acting element in promoter and enhancer regions
BsPEBP1	CAAT-box	CAAAT	358	5	-	Pisum sativum	common cis-acting element in promoter and enhancer regions	common cis-acting element in promoter and enhancer regions	common cis-acting element in promoter and enhancer regions
BsPEBP1	CAAT-box	CCAAT	406	5	+	Arabidopsis thaliana	common cis-acting element in promoter and enhancer regions	common cis-acting element in promoter and enhancer regions	common cis-acting element in promoter and enhancer regions
BsPEBP1	CAAT-box	CAAAT	552	5	+	Pisum sativum	common cis-acting element in promoter and enhancer regions	common cis-acting element in promoter and enhancer regions	common cis-acting element in promoter and enhancer regions
BsPEBP1	CAAT-box	CAAAT	653	5	+	Pisum sativum	common cis-acting element in promoter and enhancer regions	common cis-acting element in promoter and enhancer regions	common cis-acting element in promoter and enhancer regions
BsPEBP1	CAAT-box	CAAAT	716	5	+	Pisum sativum	common cis-acting element in promoter and enhancer regions	common cis-acting element in promoter and enhancer regions	common cis-acting element in promoter and enhancer regions
BsPEBP1	CAAT-box	CAAAT	808	5	+	Pisum sativum	common cis-acting element in promoter and enhancer regions	common cis-acting element in promoter and enhancer regions	common cis-acting element in promoter and enhancer regions
BsPEBP1	CAAT-box	CCAAT	986	5	+	Arabidopsis thaliana	common cis-acting element in promoter and enhancer regions	common cis-acting element in promoter and enhancer regions	common cis-acting element in promoter and enhancer regions
BsPEBP1	CAAT-box	CAAAT	1020	5	+	Pisum sativum	common cis-acting element in promoter and enhancer regions	common cis-acting element in promoter and enhancer regions	common cis-acting element in promoter and enhancer regions
BsPEBP1	CAAT-box	CAAAT	1092	5	+	Pisum sativum	common cis-acting element in promoter and enhancer regions	common cis-acting element in promoter and enhancer regions	common cis-acting element in promoter and enhancer regions
BsPEBP1	CAAT-box	CCAAT	1279	5	+	Arabidopsis thaliana	common cis-acting element in promoter and enhancer regions	common cis-acting element in promoter and enhancer regions	common cis-acting element in promoter and enhancer regions
BsPEBP1	CAAT-box	CAAAT	1354	5	+	Pisum sativum	common cis-acting element in promoter and enhancer regions	common cis-acting element in promoter and enhancer regions	common cis-acting element in promoter and enhancer regions
BsPEBP1	CAAT-box	CAAAT	1459	5	-	Pisum sativum	common cis-acting element in promoter and enhancer regions	common cis-acting element in promoter and enhancer regions	common cis-acting element in promoter and enhancer regions
BsPEBP1	CAAT-box	CCAAT	1862	5	+	Arabidopsis thaliana	common cis-acting element in promoter and enhancer regions	common cis-acting element in promoter and enhancer regions	common cis-acting element in promoter and enhancer regions
BsPEBP10	TCT-motif	TCTTAC	1479	6	-	Arabidopsis thaliana	part of a light responsive element	part of a light responsive element	part of a light responsive element
BsPEBP10	TATA-box	TATTTAAA	177	8	-	Arabidopsis thaliana	core promoter element around -30 of transcription start	core promoter element around -31 of transcription start	core promoter element around -32 of transcription start
BsPEBP10	TATA-box	ATTATA	264	6	+	Brassica napus	core promoter element around -30 of transcription start	core promoter element around -31 of transcription start	core promoter element around -32 of transcription start
BsPEBP10	TATA-box	TATAA	265	5	-	Arabidopsis thaliana	core promoter element around -30 of transcription start	core promoter element around -31 of transcription start	core promoter element around -32 of transcription start
BsPEBP10	TATA-box	TATA	266	4	+	Arabidopsis thaliana	core promoter element around -30 of transcription start	core promoter element around -31 of transcription start	core promoter element around -32 of transcription start
BsPEBP10	TATA-box	TATA	413	4	+	Arabidopsis thaliana	core promoter element around -30 of transcription start	core promoter element around -31 of transcription start	core promoter element around -32 of transcription start
BsPEBP10	TATA-box	ATTATA	640	6	+	Brassica napus	core promoter element around -30 of transcription start	core promoter element around -31 of transcription start	core promoter element around -32 of transcription start
BsPEBP10	TATA-box	TATAA	641	5	-	Arabidopsis thaliana	core promoter element around -30 of transcription start	core promoter element around -31 of transcription start	core promoter element around -32 of transcription start
BsPEBP10	TATA-box	TATA	642	4	+	Arabidopsis thaliana	core promoter element around -30 of transcription start	core promoter element around -31 of transcription start	core promoter element around -32 of transcription start
BsPEBP10	TATA-box	TATAA	932	5	-	Arabidopsis thaliana	core promoter element around -30 of transcription start	core promoter element around -31 of transcription start	core promoter element around -32 of transcription start
BsPEBP10	TATA-box	TATA	933	4	+	Arabidopsis thaliana	core promoter element around -30 of transcription start	core promoter element around -31 of transcription start	core promoter element around -32 of transcription start
BsPEBP10	TATA-box	TATACA	957	6	-	Helianthus annuus	core promoter element around -30 of transcription start	core promoter element around -31 of transcription start	core promoter element around -32 of transcription start
BsPEBP10	TATA-box	TATA	959	4	+	Arabidopsis thaliana	core promoter element around -30 of transcription start	core promoter element around -31 of transcription start	core promoter element around -32 of transcription start
BsPEBP10	TATA-box	TATAAA	964	6	-	Helianthus annuus	core promoter element around -30 of transcription start	core promoter element around -31 of transcription start	core promoter element around -32 of transcription start
BsPEBP10	TATA-box	TATAA	965	5	-	Arabidopsis thaliana	core promoter element around -30 of transcription start	core promoter element around -31 of transcription start	core promoter element around -32 of transcription start
BsPEBP10	TATA-box	TATA	966	4	+	Arabidopsis thaliana	core promoter element around -30 of transcription start	core promoter element around -31 of transcription start	core promoter element around -32 of transcription start
BsPEBP10	TATA-box	taTATAAAtc	1002	9	-	Arabidopsis thaliana	core promoter element around -30 of transcription start	core promoter element around -31 of transcription start	core promoter element around -32 of transcription start
BsPEBP10	TATA-box	TATAAAA	1015	7	-	Pisum sativum	core promoter element around -30 of transcription start	core promoter element around -31 of transcription start	core promoter element around -32 of transcription start
BsPEBP10	TATA-box	TATAAA	1016	6	-	Helianthus annuus	core promoter element around -30 of transcription start	core promoter element around -31 of transcription start	core promoter element around -32 of transcription start
BsPEBP10	TATA-box	TATAA	1017	5	-	Arabidopsis thaliana	core promoter element around -30 of transcription start	core promoter element around -31 of transcription start	core promoter element around -32 of transcription start
BsPEBP10	TATA-box	TATA	1018	4	-	Arabidopsis thaliana	core promoter element around -30 of transcription start	core promoter element around -31 of transcription start	core promoter element around -32 of transcription start
BsPEBP10	TATA-box	TATA	1288	4	-	Arabidopsis thaliana	core promoter element around -30 of transcription start	core promoter element around -31 of transcription start	core promoter element around -32 of transcription start
BsPEBP10	TATA-box	TATA	1296	4	-	Arabidopsis thaliana	core promoter element around -30 of transcription start	core promoter element around -31 of transcription start	core promoter element around -32 of transcription start
BsPEBP10	TATA-box	TATAAA	1416	6	-	Helianthus annuus	core promoter element around -30 of transcription start	core promoter element around -31 of transcription start	core promoter element around -32 of transcription start
BsPEBP10	TATA-box	TATAA	1417	5	-	Arabidopsis thaliana	core promoter element around -30 of transcription start	core promoter element around -31 of transcription start	core promoter element around -32 of transcription start
BsPEBP10	TATA-box	TATA	1418	4	-	Arabidopsis thaliana	core promoter element around -30 of transcription start	core promoter element around -31 of transcription start	core promoter element around -32 of transcription start
BsPEBP10	TATA-box	TATAAAA	1506	7	-	Pisum sativum	core promoter element around -30 of transcription start	core promoter element around -31 of transcription start	core promoter element around -32 of transcription start
BsPEBP10	TATA-box	TATAAA	1507	6	-	Helianthus annuus	core promoter element around -30 of transcription start	core promoter element around -31 of transcription start	core promoter element around -32 of transcription start
BsPEBP10	TATA-box	TATAA	1508	5	-	Arabidopsis thaliana	core promoter element around -30 of transcription start	core promoter element around -31 of transcription start	core promoter element around -32 of transcription start
BsPEBP10	TATA-box	TATA	1509	4	-	Arabidopsis thaliana	core promoter element around -30 of transcription start	core promoter element around -31 of transcription start	core promoter element around -32 of transcription start
BsPEBP10	TATA-box	TATA	1849	4	-	Arabidopsis thaliana	core promoter element around -30 of transcription start	core promoter element around -31 of transcription start	core promoter element around -32 of transcription start
BsPEBP10	TATA-box	ATATAT	1862	6	-	Brassica napus	core promoter element around -30 of transcription start	core promoter element around -31 of transcription start	core promoter element around -32 of transcription start
BsPEBP10	TATA-box	TATA	1863	4	-	Arabidopsis thaliana	core promoter element around -30 of transcription start	core promoter element around -31 of transcription start	core promoter element around -32 of transcription start
BsPEBP10	TATA-box	ATATAA	1914	6	+	Brassica oleracea	core promoter element around -30 of transcription start	core promoter element around -31 of transcription start	core promoter element around -32 of transcription start
BsPEBP10	TATA-box	TATA	1915	4	-	Arabidopsis thaliana	core promoter element around -30 of transcription start	core promoter element around -31 of transcription start	core promoter element around -32 of transcription start
BsPEBP10	TATA-box	TATATA	1932	6	-	Arabidopsis thaliana	core promoter element around -30 of transcription start	core promoter element around -31 of transcription start	core promoter element around -32 of transcription start
BsPEBP10	TATA-box	ATATAA	1933	6	+	Brassica oleracea	core promoter element around -30 of transcription start	core promoter element around -31 of transcription start	core promoter element around -32 of transcription start
BsPEBP10	TATA-box	TATA	1934	4	-	Arabidopsis thaliana	core promoter element around -30 of transcription start	core promoter element around -31 of transcription start	core promoter element around -32 of transcription start
BsPEBP10	TGA-element	AACGAC	398	6	+	Brassica oleracea	auxin-responsive element	auxin-responsive element	auxin-responsive element
BsPEBP10	TGA-element	AACGAC	609	6	+	Brassica oleracea	auxin-responsive element	auxin-responsive element	auxin-responsive element
BsPEBP10	TGA-element	AACGAC	625	6	-	Brassica oleracea	auxin-responsive element	auxin-responsive element	auxin-responsive element
BsPEBP10	TGA-element	AACGAC	928	6	-	Brassica oleracea	auxin-responsive element	auxin-responsive element	auxin-responsive element
BsPEBP10	G-box	TACGTG	644	6	+	Arabidopsis thaliana	cis-acting regulatory element involved in light responsiveness	cis-acting regulatory element involved in light responsiveness	cis-acting regulatory element involved in light responsiveness
BsPEBP10	G-box	CACGTC	661	6	+	Zea mays	cis-acting regulatory element involved in light responsiveness	cis-acting regulatory element involved in light responsiveness	cis-acting regulatory element involved in light responsiveness
BsPEBP10	G-box	CACGTC	1744	6	+	Zea mays	cis-acting regulatory element involved in light responsiveness	cis-acting regulatory element involved in light responsiveness	cis-acting regulatory element involved in light responsiveness
BsPEBP10	AE-box	AGAAACAA	731	8	-	Arabidopsis thaliana	part of a module for light response	part of a module for light response	part of a module for light response
BsPEBP10	O2-site	GATGATGTGG	1363	9	-	Zea mays	cis-acting regulatory element involved in zein metabolism regulation	cis-acting regulatory element involved in zein metabolism regulation	cis-acting regulatory element involved in zein metabolism regulation
BsPEBP10	O2-site	GTTGACGTGA	1743	9	-	Zea mays	cis-acting regulatory element involved in zein metabolism regulation	cis-acting regulatory element involved in zein metabolism regulation	cis-acting regulatory element involved in zein metabolism regulation
BsPEBP10	ARE	AAACCA	311	6	+	Zea mays	cis-acting regulatory element essential for the anaerobic induction	cis-acting regulatory element essential for the anaerobic induction	cis-acting regulatory element essential for the anaerobic induction
BsPEBP10	ARE	AAACCA	480	6	-	Zea mays	cis-acting regulatory element essential for the anaerobic induction	cis-acting regulatory element essential for the anaerobic induction	cis-acting regulatory element essential for the anaerobic induction
BsPEBP10	ARE	AAACCA	549	6	-	Zea mays	cis-acting regulatory element essential for the anaerobic induction	cis-acting regulatory element essential for the anaerobic induction	cis-acting regulatory element essential for the anaerobic induction
BsPEBP10	ARE	AAACCA	1716	6	+	Zea mays	cis-acting regulatory element essential for the anaerobic induction	cis-acting regulatory element essential for the anaerobic induction	cis-acting regulatory element essential for the anaerobic induction
BsPEBP10	CAAT-box	CCAAT	35	5	+	Arabidopsis thaliana	common cis-acting element in promoter and enhancer regions	common cis-acting element in promoter and enhancer regions	common cis-acting element in promoter and enhancer regions
BsPEBP10	CAAT-box	CCAAT	75	5	+	Arabidopsis thaliana	common cis-acting element in promoter and enhancer regions	common cis-acting element in promoter and enhancer regions	common cis-acting element in promoter and enhancer regions
BsPEBP10	CAAT-box	CAAAT	123	5	+	Pisum sativum	common cis-acting element in promoter and enhancer regions	common cis-acting element in promoter and enhancer regions	common cis-acting element in promoter and enhancer regions
BsPEBP10	CAAT-box	CAAAT	154	5	+	Pisum sativum	common cis-acting element in promoter and enhancer regions	common cis-acting element in promoter and enhancer regions	common cis-acting element in promoter and enhancer regions
BsPEBP10	CAAT-box	CAAAT	157	5	-	Pisum sativum	common cis-acting element in promoter and enhancer regions	common cis-acting element in promoter and enhancer regions	common cis-acting element in promoter and enhancer regions
BsPEBP10	CAAT-box	CCAAT	254	5	-	Arabidopsis thaliana	common cis-acting element in promoter and enhancer regions	common cis-acting element in promoter and enhancer regions	common cis-acting element in promoter and enhancer regions
BsPEBP10	CAAT-box	CAAAT	261	5	+	Pisum sativum	common cis-acting element in promoter and enhancer regions	common cis-acting element in promoter and enhancer regions	common cis-acting element in promoter and enhancer regions
BsPEBP10	CAAT-box	CAAAT	903	5	+	Pisum sativum	common cis-acting element in promoter and enhancer regions	common cis-acting element in promoter and enhancer regions	common cis-acting element in promoter and enhancer regions
BsPEBP10	CAAT-box	CCAAT	916	5	+	Arabidopsis thaliana	common cis-acting element in promoter and enhancer regions	common cis-acting element in promoter and enhancer regions	common cis-acting element in promoter and enhancer regions
BsPEBP10	CAAT-box	CAAAT	924	5	-	Pisum sativum	common cis-acting element in promoter and enhancer regions	common cis-acting element in promoter and enhancer regions	common cis-acting element in promoter and enhancer regions
BsPEBP10	CAAT-box	CAAAT	994	5	+	Pisum sativum	common cis-acting element in promoter and enhancer regions	common cis-acting element in promoter and enhancer regions	common cis-acting element in promoter and enhancer regions
BsPEBP10	CAAT-box	CCAAT	1062	5	-	Arabidopsis thaliana	common cis-acting element in promoter and enhancer regions	common cis-acting element in promoter and enhancer regions	common cis-acting element in promoter and enhancer regions
BsPEBP10	CAAT-box	CAAAT	1516	5	+	Pisum sativum	common cis-acting element in promoter and enhancer regions	common cis-acting element in promoter and enhancer regions	common cis-acting element in promoter and enhancer regions
BsPEBP10	CAAT-box	CCAAT	1562	5	+	Arabidopsis thaliana	common cis-acting element in promoter and enhancer regions	common cis-acting element in promoter and enhancer regions	common cis-acting element in promoter and enhancer regions
BsPEBP10	CAAT-box	CAAAT	1788	5	-	Pisum sativum	common cis-acting element in promoter and enhancer regions	common cis-acting element in promoter and enhancer regions	common cis-acting element in promoter and enhancer regions
BsPEBP10	CAAT-box	CAAAT	1911	5	+	Pisum sativum	common cis-acting element in promoter and enhancer regions	common cis-acting element in promoter and enhancer regions	common cis-acting element in promoter and enhancer regions
BsPEBP10	GA-motif	ATAGATAA	1458	8	-	Arabidopsis thaliana	part of a light responsive element	part of a light responsive element	part of a light responsive element
BsPEBP10	G-Box	CACGTT	1169	6	-	Pisum sativum	cis-acting regulatory element involved in light responsiveness	cis-acting regulatory element involved in light responsiveness	cis-acting regulatory element involved in light responsiveness
BsPEBP10	TGACG-motif	TGACG	1746	5	-	Hordeum vulgare	cis-acting regulatory element involved in the MeJA-responsiveness	cis-acting regulatory element involved in the MeJA-responsiveness	cis-acting regulatory element involved in the MeJA-responsiveness
BsPEBP10	ABRE	ACGTG	645	5	+	Arabidopsis thaliana	cis-acting element involved in the abscisic acid responsiveness	cis-acting element involved in the abscisic acid responsiveness	cis-acting element involved in the abscisic acid responsiveness
BsPEBP10	ABRE	ACGTG	661	5	-	Arabidopsis thaliana	cis-acting element involved in the abscisic acid responsiveness	cis-acting element involved in the abscisic acid responsiveness	cis-acting element involved in the abscisic acid responsiveness
BsPEBP10	ABRE	ACGTG	1170	5	+	Arabidopsis thaliana	cis-acting element involved in the abscisic acid responsiveness	cis-acting element involved in the abscisic acid responsiveness	cis-acting element involved in the abscisic acid responsiveness
BsPEBP10	ABRE	ACGTG	1744	5	-	Arabidopsis thaliana	cis-acting element involved in the abscisic acid responsiveness	cis-acting element involved in the abscisic acid responsiveness	cis-acting element involved in the abscisic acid responsiveness
BsPEBP10	P-box	CCTTTTG	1232	7	-	Oryza sativa	gibberellin-responsive element	gibberellin-responsive element	gibberellin-responsive element
BsPEBP10	CGTCA-motif	CGTCA	1746	5	+	Hordeum vulgare	cis-acting regulatory element involved in the MeJA-responsiveness	cis-acting regulatory element involved in the MeJA-responsiveness	cis-acting regulatory element involved in the MeJA-responsiveness
BsPEBP10	TCA-element	TCAGAAGAGG	1814	9	+	Brassica oleracea	cis-acting element involved in salicylic acid responsiveness	cis-acting element involved in salicylic acid responsiveness	cis-acting element involved in salicylic acid responsiveness
BsPEBP10	Box 4	ATTAAT	331	6	+	Petroselinum crispum	part of a conserved DNA module involved in light responsiveness	part of a conserved DNA module involved in light responsiveness	part of a conserved DNA module involved in light responsiveness
BsPEBP10	Box 4	ATTAAT	1431	6	-	Petroselinum crispum	part of a conserved DNA module involved in light responsiveness	part of a conserved DNA module involved in light responsiveness	part of a conserved DNA module involved in light responsiveness
BsPEBP10	Box 4	ATTAAT	1700	6	-	Petroselinum crispum	part of a conserved DNA module involved in light responsiveness	part of a conserved DNA module involved in light responsiveness	part of a conserved DNA module involved in light responsiveness
BsPEBP10	TC-rich repeats	ATTCTCTAAC	1479	9	-	Nicotiana tabacum	cis-acting element involved in defense and stress responsiveness	cis-acting element involved in defense and stress responsiveness	cis-acting element involved in defense and stress responsiveness
BsPEBP2	P-box	CCTTTTG	1617	7	-	Oryza sativa	gibberellin-responsive element	gibberellin-responsive element	gibberellin-responsive element
BsPEBP2	GATA-motif	AAGATAAGATT	1417	10	+	Arabidopsis thaliana	part of a light responsive element	part of a light responsive element	part of a light responsive element
BsPEBP2	CGTCA-motif	CGTCA	391	5	-	Hordeum vulgare	cis-acting regulatory element involved in the MeJA-responsiveness	cis-acting regulatory element involved in the MeJA-responsiveness	cis-acting regulatory element involved in the MeJA-responsiveness
BsPEBP2	CGTCA-motif	CGTCA	1204	5	-	Hordeum vulgare	cis-acting regulatory element involved in the MeJA-responsiveness	cis-acting regulatory element involved in the MeJA-responsiveness	cis-acting regulatory element involved in the MeJA-responsiveness
BsPEBP2	CGTCA-motif	CGTCA	1704	5	+	Hordeum vulgare	cis-acting regulatory element involved in the MeJA-responsiveness	cis-acting regulatory element involved in the MeJA-responsiveness	cis-acting regulatory element involved in the MeJA-responsiveness
BsPEBP2	ACE	GACACGTATG	1922	9	-	Petroselinum crispum	cis-acting element involved in light responsiveness	cis-acting element involved in light responsiveness	cis-acting element involved in light responsiveness
BsPEBP2	CAT-box	GCCACT	1612	6	-	Arabidopsis thaliana	cis-acting regulatory element related to meristem expression	cis-acting regulatory element related to meristem expression	cis-acting regulatory element related to meristem expression
BsPEBP2	Box 4	ATTAAT	82	6	+	Petroselinum crispum	part of a conserved DNA module involved in light responsiveness	part of a conserved DNA module involved in light responsiveness	part of a conserved DNA module involved in light responsiveness
BsPEBP2	Box 4	ATTAAT	562	6	+	Petroselinum crispum	part of a conserved DNA module involved in light responsiveness	part of a conserved DNA module involved in light responsiveness	part of a conserved DNA module involved in light responsiveness
BsPEBP2	Box 4	ATTAAT	965	6	+	Petroselinum crispum	part of a conserved DNA module involved in light responsiveness	part of a conserved DNA module involved in light responsiveness	part of a conserved DNA module involved in light responsiveness
BsPEBP2	TCCC-motif	TCTCCCT	728	7	+	Spinacia oleracea	part of a light responsive element	part of a light responsive element	part of a light responsive element
BsPEBP2	TC-rich repeats	ATTCTCTAAC	482	9	-	Nicotiana tabacum	cis-acting element involved in defense and stress responsiveness	cis-acting element involved in defense and stress responsiveness	cis-acting element involved in defense and stress responsiveness
BsPEBP2	LTR	CCGAAA	160	6	+	Hordeum vulgare	cis-acting element involved in low-temperature responsiveness	cis-acting element involved in low-temperature responsiveness	cis-acting element involved in low-temperature responsiveness
BsPEBP2	G-Box	CACGTT	1573	6	+	Pisum sativum	cis-acting regulatory element involved in light responsiveness	cis-acting regulatory element involved in light responsiveness	cis-acting regulatory element involved in light responsiveness
BsPEBP2	TGACG-motif	TGACG	391	5	+	Hordeum vulgare	cis-acting regulatory element involved in the MeJA-responsiveness	cis-acting regulatory element involved in the MeJA-responsiveness	cis-acting regulatory element involved in the MeJA-responsiveness
BsPEBP2	TGACG-motif	TGACG	1204	5	+	Hordeum vulgare	cis-acting regulatory element involved in the MeJA-responsiveness	cis-acting regulatory element involved in the MeJA-responsiveness	cis-acting regulatory element involved in the MeJA-responsiveness
BsPEBP2	TGACG-motif	TGACG	1704	5	-	Hordeum vulgare	cis-acting regulatory element involved in the MeJA-responsiveness	cis-acting regulatory element involved in the MeJA-responsiveness	cis-acting regulatory element involved in the MeJA-responsiveness
BsPEBP2	ABRE	GCAACGTGTC	1571	9	-	Hordeum vulgare	cis-acting element involved in the abscisic acid responsiveness	cis-acting element involved in the abscisic acid responsiveness	cis-acting element involved in the abscisic acid responsiveness
BsPEBP2	ABRE	ACGTG	1573	5	-	Arabidopsis thaliana	cis-acting element involved in the abscisic acid responsiveness	cis-acting element involved in the abscisic acid responsiveness	cis-acting element involved in the abscisic acid responsiveness
BsPEBP2	ABRE	ACGTG	1861	5	-	Arabidopsis thaliana	cis-acting element involved in the abscisic acid responsiveness	cis-acting element involved in the abscisic acid responsiveness	cis-acting element involved in the abscisic acid responsiveness
BsPEBP2	ABRE	ACGTG	1874	5	+	Arabidopsis thaliana	cis-acting element involved in the abscisic acid responsiveness	cis-acting element involved in the abscisic acid responsiveness	cis-acting element involved in the abscisic acid responsiveness
BsPEBP2	ABRE	ACGTG	1925	5	+	Arabidopsis thaliana	cis-acting element involved in the abscisic acid responsiveness	cis-acting element involved in the abscisic acid responsiveness	cis-acting element involved in the abscisic acid responsiveness
BsPEBP2	AT-rich element	ATAGAAATCAA	911	10	-	Glycine max	binding site of AT-rich DNA binding protein (ATBP-1)	binding site of AT-rich DNA binding protein (ATBP-2)	binding site of AT-rich DNA binding protein (ATBP-3)
BsPEBP2	ARE	AAACCA	196	6	-	Zea mays	cis-acting regulatory element essential for the anaerobic induction	cis-acting regulatory element essential for the anaerobic induction	cis-acting regulatory element essential for the anaerobic induction
BsPEBP2	MBS	CAACTG	937	6	+	Arabidopsis thaliana	MYB binding site involved in drought-inducibility	MYB binding site involved in drought-inducibility	MYB binding site involved in drought-inducibility
BsPEBP2	MBS	CAACTG	1457	6	-	Arabidopsis thaliana	MYB binding site involved in drought-inducibility	MYB binding site involved in drought-inducibility	MYB binding site involved in drought-inducibility
BsPEBP2	MBS	CAACTG	1655	6	+	Arabidopsis thaliana	MYB binding site involved in drought-inducibility	MYB binding site involved in drought-inducibility	MYB binding site involved in drought-inducibility
BsPEBP2	MBS	CAACTG	1787	6	+	Arabidopsis thaliana	MYB binding site involved in drought-inducibility	MYB binding site involved in drought-inducibility	MYB binding site involved in drought-inducibility
BsPEBP2	CAAT-box	CCAAT	19	5	-	Arabidopsis thaliana	common cis-acting element in promoter and enhancer regions	common cis-acting element in promoter and enhancer regions	common cis-acting element in promoter and enhancer regions
BsPEBP2	CAAT-box	CAAAT	45	5	-	Pisum sativum	common cis-acting element in promoter and enhancer regions	common cis-acting element in promoter and enhancer regions	common cis-acting element in promoter and enhancer regions
BsPEBP2	CAAT-box	CAAAT	103	5	-	Pisum sativum	common cis-acting element in promoter and enhancer regions	common cis-acting element in promoter and enhancer regions	common cis-acting element in promoter and enhancer regions
BsPEBP2	CAAT-box	CCAAT	238	5	+	Arabidopsis thaliana	common cis-acting element in promoter and enhancer regions	common cis-acting element in promoter and enhancer regions	common cis-acting element in promoter and enhancer regions
BsPEBP2	CAAT-box	CCAAT	257	5	-	Arabidopsis thaliana	common cis-acting element in promoter and enhancer regions	common cis-acting element in promoter and enhancer regions	common cis-acting element in promoter and enhancer regions
BsPEBP2	CAAT-box	CAAAT	321	5	+	Pisum sativum	common cis-acting element in promoter and enhancer regions	common cis-acting element in promoter and enhancer regions	common cis-acting element in promoter and enhancer regions
BsPEBP2	CAAT-box	CAAAT	388	5	-	Pisum sativum	common cis-acting element in promoter and enhancer regions	common cis-acting element in promoter and enhancer regions	common cis-acting element in promoter and enhancer regions
BsPEBP2	CAAT-box	CAAAT	609	5	-	Pisum sativum	common cis-acting element in promoter and enhancer regions	common cis-acting element in promoter and enhancer regions	common cis-acting element in promoter and enhancer regions
BsPEBP2	CAAT-box	CCAAT	841	5	+	Arabidopsis thaliana	common cis-acting element in promoter and enhancer regions	common cis-acting element in promoter and enhancer regions	common cis-acting element in promoter and enhancer regions
BsPEBP2	CAAT-box	CAAAT	847	5	-	Pisum sativum	common cis-acting element in promoter and enhancer regions	common cis-acting element in promoter and enhancer regions	common cis-acting element in promoter and enhancer regions
BsPEBP2	CAAT-box	CCAAT	860	5	+	Arabidopsis thaliana	common cis-acting element in promoter and enhancer regions	common cis-acting element in promoter and enhancer regions	common cis-acting element in promoter and enhancer regions
BsPEBP2	CAAT-box	CAAAT	1020	5	+	Pisum sativum	common cis-acting element in promoter and enhancer regions	common cis-acting element in promoter and enhancer regions	common cis-acting element in promoter and enhancer regions
BsPEBP2	CAAT-box	CAAAT	1054	5	+	Pisum sativum	common cis-acting element in promoter and enhancer regions	common cis-acting element in promoter and enhancer regions	common cis-acting element in promoter and enhancer regions
BsPEBP2	CAAT-box	CAAAT	1072	5	-	Pisum sativum	common cis-acting element in promoter and enhancer regions	common cis-acting element in promoter and enhancer regions	common cis-acting element in promoter and enhancer regions
BsPEBP2	CAAT-box	CAAAT	1155	5	-	Pisum sativum	common cis-acting element in promoter and enhancer regions	common cis-acting element in promoter and enhancer regions	common cis-acting element in promoter and enhancer regions
BsPEBP2	CAAT-box	CAAAT	1357	5	+	Pisum sativum	common cis-acting element in promoter and enhancer regions	common cis-acting element in promoter and enhancer regions	common cis-acting element in promoter and enhancer regions
BsPEBP2	CAAT-box	CCAAT	1398	5	-	Arabidopsis thaliana	common cis-acting element in promoter and enhancer regions	common cis-acting element in promoter and enhancer regions	common cis-acting element in promoter and enhancer regions
BsPEBP2	CAAT-box	CCAAT	1483	5	+	Arabidopsis thaliana	common cis-acting element in promoter and enhancer regions	common cis-acting element in promoter and enhancer regions	common cis-acting element in promoter and enhancer regions
BsPEBP2	CAAT-box	CCAAT	1521	5	+	Arabidopsis thaliana	common cis-acting element in promoter and enhancer regions	common cis-acting element in promoter and enhancer regions	common cis-acting element in promoter and enhancer regions
BsPEBP2	CAAT-box	CAAAT	1549	5	+	Pisum sativum	common cis-acting element in promoter and enhancer regions	common cis-acting element in promoter and enhancer regions	common cis-acting element in promoter and enhancer regions
BsPEBP2	CAAT-box	CAAAT	1910	5	-	Pisum sativum	common cis-acting element in promoter and enhancer regions	common cis-acting element in promoter and enhancer regions	common cis-acting element in promoter and enhancer regions
BsPEBP2	CAAT-box	CAAAT	2009	5	+	Pisum sativum	common cis-acting element in promoter and enhancer regions	common cis-acting element in promoter and enhancer regions	common cis-acting element in promoter and enhancer regions
BsPEBP2	TCT-motif	TCTTAC	763	6	-	Arabidopsis thaliana	part of a light responsive element	part of a light responsive element	part of a light responsive element
BsPEBP2	TCT-motif	TCTTAC	1028	6	-	Arabidopsis thaliana	part of a light responsive element	part of a light responsive element	part of a light responsive element
BsPEBP2	TATA-box	ATATAA	24	6	+	Brassica oleracea	core promoter element around -30 of transcription start	core promoter element around -31 of transcription start	core promoter element around -32 of transcription start
BsPEBP2	TATA-box	TATA	25	4	+	Arabidopsis thaliana	core promoter element around -30 of transcription start	core promoter element around -31 of transcription start	core promoter element around -32 of transcription start
BsPEBP2	TATA-box	TATA	52	4	+	Arabidopsis thaliana	core promoter element around -30 of transcription start	core promoter element around -31 of transcription start	core promoter element around -32 of transcription start
BsPEBP2	TATA-box	ATATAA	77	6	+	Brassica oleracea	core promoter element around -30 of transcription start	core promoter element around -31 of transcription start	core promoter element around -32 of transcription start
BsPEBP2	TATA-box	TATA	78	4	+	Arabidopsis thaliana	core promoter element around -30 of transcription start	core promoter element around -31 of transcription start	core promoter element around -32 of transcription start
BsPEBP2	TATA-box	TATAA	425	5	-	Arabidopsis thaliana	core promoter element around -30 of transcription start	core promoter element around -31 of transcription start	core promoter element around -32 of transcription start
BsPEBP2	TATA-box	TATA	426	4	+	Arabidopsis thaliana	core promoter element around -30 of transcription start	core promoter element around -31 of transcription start	core promoter element around -32 of transcription start
BsPEBP2	TATA-box	TATAA	483	5	-	Arabidopsis thaliana	core promoter element around -30 of transcription start	core promoter element around -31 of transcription start	core promoter element around -32 of transcription start
BsPEBP2	TATA-box	TATA	484	4	+	Arabidopsis thaliana	core promoter element around -30 of transcription start	core promoter element around -31 of transcription start	core promoter element around -32 of transcription start
BsPEBP2	TATA-box	ATATAA	566	6	+	Brassica oleracea	core promoter element around -30 of transcription start	core promoter element around -31 of transcription start	core promoter element around -32 of transcription start
BsPEBP2	TATA-box	TATA	567	4	+	Arabidopsis thaliana	core promoter element around -30 of transcription start	core promoter element around -31 of transcription start	core promoter element around -32 of transcription start
BsPEBP2	TATA-box	ATTATA	577	6	+	Brassica napus	core promoter element around -30 of transcription start	core promoter element around -31 of transcription start	core promoter element around -32 of transcription start
BsPEBP2	TATA-box	TATAA	578	5	-	Arabidopsis thaliana	core promoter element around -30 of transcription start	core promoter element around -31 of transcription start	core promoter element around -32 of transcription start
BsPEBP2	TATA-box	TATA	579	4	+	Arabidopsis thaliana	core promoter element around -30 of transcription start	core promoter element around -31 of transcription start	core promoter element around -32 of transcription start
BsPEBP2	TATA-box	TATAAAA	642	7	-	Pisum sativum	core promoter element around -30 of transcription start	core promoter element around -31 of transcription start	core promoter element around -32 of transcription start
BsPEBP2	TATA-box	TATAAA	643	6	-	Helianthus annuus	core promoter element around -30 of transcription start	core promoter element around -31 of transcription start	core promoter element around -32 of transcription start
BsPEBP2	TATA-box	TATAA	644	5	-	Arabidopsis thaliana	core promoter element around -30 of transcription start	core promoter element around -31 of transcription start	core promoter element around -32 of transcription start
BsPEBP2	TATA-box	TATA	645	4	+	Arabidopsis thaliana	core promoter element around -30 of transcription start	core promoter element around -31 of transcription start	core promoter element around -32 of transcription start
BsPEBP2	TATA-box	ccTATAAAaa	686	9	-	Arabidopsis thaliana	core promoter element around -30 of transcription start	core promoter element around -31 of transcription start	core promoter element around -32 of transcription start
BsPEBP2	TATA-box	TATA	709	4	+	Arabidopsis thaliana	core promoter element around -30 of transcription start	core promoter element around -31 of transcription start	core promoter element around -32 of transcription start
BsPEBP2	TATA-box	ATATAA	984	6	+	Brassica oleracea	core promoter element around -30 of transcription start	core promoter element around -31 of transcription start	core promoter element around -32 of transcription start
BsPEBP2	TATA-box	TATA	985	4	+	Arabidopsis thaliana	core promoter element around -30 of transcription start	core promoter element around -31 of transcription start	core promoter element around -32 of transcription start
BsPEBP2	TATA-box	TATAA	1007	5	-	Arabidopsis thaliana	core promoter element around -30 of transcription start	core promoter element around -31 of transcription start	core promoter element around -32 of transcription start
BsPEBP2	TATA-box	TATA	1008	4	+	Arabidopsis thaliana	core promoter element around -30 of transcription start	core promoter element around -31 of transcription start	core promoter element around -32 of transcription start
BsPEBP2	TATA-box	TACAAAA	1024	7	-	Oryza sativa	core promoter element around -30 of transcription start	core promoter element around -31 of transcription start	core promoter element around -32 of transcription start
BsPEBP2	TATA-box	ATTATA	1037	6	+	Brassica napus	core promoter element around -30 of transcription start	core promoter element around -31 of transcription start	core promoter element around -32 of transcription start
BsPEBP2	TATA-box	TATAA	1038	5	-	Arabidopsis thaliana	core promoter element around -30 of transcription start	core promoter element around -31 of transcription start	core promoter element around -32 of transcription start
BsPEBP2	TATA-box	TATA	1039	4	-	Arabidopsis thaliana	core promoter element around -30 of transcription start	core promoter element around -31 of transcription start	core promoter element around -32 of transcription start
BsPEBP2	TATA-box	ATATAA	1077	6	+	Brassica oleracea	core promoter element around -30 of transcription start	core promoter element around -31 of transcription start	core promoter element around -32 of transcription start
BsPEBP2	TATA-box	TATA	1078	4	-	Arabidopsis thaliana	core promoter element around -30 of transcription start	core promoter element around -31 of transcription start	core promoter element around -32 of transcription start
BsPEBP2	TATA-box	ATTATA	1241	6	+	Brassica napus	core promoter element around -30 of transcription start	core promoter element around -31 of transcription start	core promoter element around -32 of transcription start
BsPEBP2	TATA-box	TATAA	1242	5	-	Arabidopsis thaliana	core promoter element around -30 of transcription start	core promoter element around -31 of transcription start	core promoter element around -32 of transcription start
BsPEBP2	TATA-box	TATA	1243	4	-	Arabidopsis thaliana	core promoter element around -30 of transcription start	core promoter element around -31 of transcription start	core promoter element around -32 of transcription start
BsPEBP2	TATA-box	TATA	1476	4	-	Arabidopsis thaliana	core promoter element around -30 of transcription start	core promoter element around -31 of transcription start	core promoter element around -32 of transcription start
BsPEBP2	TATA-box	TATAAAT	1743	7	-	Brassica juncea	core promoter element around -30 of transcription start	core promoter element around -31 of transcription start	core promoter element around -32 of transcription start
BsPEBP2	TATA-box	TATAAA	1744	6	-	Helianthus annuus	core promoter element around -30 of transcription start	core promoter element around -31 of transcription start	core promoter element around -32 of transcription start
BsPEBP2	TATA-box	TATAA	1745	5	-	Arabidopsis thaliana	core promoter element around -30 of transcription start	core promoter element around -31 of transcription start	core promoter element around -32 of transcription start
BsPEBP2	TATA-box	TATA	1746	4	-	Arabidopsis thaliana	core promoter element around -30 of transcription start	core promoter element around -31 of transcription start	core promoter element around -32 of transcription start
BsPEBP2	TATA-box	TATA	1808	4	-	Arabidopsis thaliana	core promoter element around -30 of transcription start	core promoter element around -31 of transcription start	core promoter element around -32 of transcription start
BsPEBP2	TATA-box	TATA	1958	4	-	Arabidopsis thaliana	core promoter element around -30 of transcription start	core promoter element around -31 of transcription start	core promoter element around -32 of transcription start
BsPEBP2	G-box	CACGAC	898	6	-	Zea mays	cis-acting regulatory element involved in light responsiveness	cis-acting regulatory element involved in light responsiveness	cis-acting regulatory element involved in light responsiveness
BsPEBP2	G-box	TACGTG	1861	6	-	Arabidopsis thaliana	cis-acting regulatory element involved in light responsiveness	cis-acting regulatory element involved in light responsiveness	cis-acting regulatory element involved in light responsiveness
BsPEBP2	G-box	TAACACGTAG	1872	9	-	Brassica oleracea	cis-acting regulatory element involved in light responsiveness	cis-acting regulatory element involved in light responsiveness	cis-acting regulatory element involved in light responsiveness
BsPEBP2	G-box	TACGTG	1873	6	+	Arabidopsis thaliana	cis-acting regulatory element involved in light responsiveness	cis-acting regulatory element involved in light responsiveness	cis-acting regulatory element involved in light responsiveness
BsPEBP2	G-box	CAGACGTGGCA	1922	10	+	Nicotiana plumbaginifolia	cis-acting regulatory element involved in light responsiveness	cis-acting regulatory element involved in light responsiveness	cis-acting regulatory element involved in light responsiveness
BsPEBP2	G-box	CACGTC	1924	6	-	Zea mays	cis-acting regulatory element involved in light responsiveness	cis-acting regulatory element involved in light responsiveness	cis-acting regulatory element involved in light responsiveness
BsPEBP2	MRE	AACCTAA	1391	7	-	Petroselinum crispum	MYB binding site involved in light responsiveness	MYB binding site involved in light responsiveness	MYB binding site involved in light responsiveness
BsPEBP3	CAAT-box	CCAAT	61	5	-	Arabidopsis thaliana	common cis-acting element in promoter and enhancer regions	common cis-acting element in promoter and enhancer regions	common cis-acting element in promoter and enhancer regions
BsPEBP3	CAAT-box	CAAAT	87	5	-	Pisum sativum	common cis-acting element in promoter and enhancer regions	common cis-acting element in promoter and enhancer regions	common cis-acting element in promoter and enhancer regions
BsPEBP3	CAAT-box	CAAAT	145	5	-	Pisum sativum	common cis-acting element in promoter and enhancer regions	common cis-acting element in promoter and enhancer regions	common cis-acting element in promoter and enhancer regions
BsPEBP3	CAAT-box	CCAAT	280	5	+	Arabidopsis thaliana	common cis-acting element in promoter and enhancer regions	common cis-acting element in promoter and enhancer regions	common cis-acting element in promoter and enhancer regions
BsPEBP3	CAAT-box	CCAAT	299	5	-	Arabidopsis thaliana	common cis-acting element in promoter and enhancer regions	common cis-acting element in promoter and enhancer regions	common cis-acting element in promoter and enhancer regions
BsPEBP3	CAAT-box	CAAAT	363	5	+	Pisum sativum	common cis-acting element in promoter and enhancer regions	common cis-acting element in promoter and enhancer regions	common cis-acting element in promoter and enhancer regions
BsPEBP3	CAAT-box	CAAAT	430	5	-	Pisum sativum	common cis-acting element in promoter and enhancer regions	common cis-acting element in promoter and enhancer regions	common cis-acting element in promoter and enhancer regions
BsPEBP3	CAAT-box	CAAAT	651	5	-	Pisum sativum	common cis-acting element in promoter and enhancer regions	common cis-acting element in promoter and enhancer regions	common cis-acting element in promoter and enhancer regions
BsPEBP3	CAAT-box	CCAAT	883	5	+	Arabidopsis thaliana	common cis-acting element in promoter and enhancer regions	common cis-acting element in promoter and enhancer regions	common cis-acting element in promoter and enhancer regions
BsPEBP3	CAAT-box	CAAAT	889	5	-	Pisum sativum	common cis-acting element in promoter and enhancer regions	common cis-acting element in promoter and enhancer regions	common cis-acting element in promoter and enhancer regions
BsPEBP3	CAAT-box	CCAAT	902	5	+	Arabidopsis thaliana	common cis-acting element in promoter and enhancer regions	common cis-acting element in promoter and enhancer regions	common cis-acting element in promoter and enhancer regions
BsPEBP3	CAAT-box	CAAAT	1062	5	+	Pisum sativum	common cis-acting element in promoter and enhancer regions	common cis-acting element in promoter and enhancer regions	common cis-acting element in promoter and enhancer regions
BsPEBP3	CAAT-box	CAAAT	1096	5	+	Pisum sativum	common cis-acting element in promoter and enhancer regions	common cis-acting element in promoter and enhancer regions	common cis-acting element in promoter and enhancer regions
BsPEBP3	CAAT-box	CAAAT	1114	5	-	Pisum sativum	common cis-acting element in promoter and enhancer regions	common cis-acting element in promoter and enhancer regions	common cis-acting element in promoter and enhancer regions
BsPEBP3	CAAT-box	CAAAT	1197	5	-	Pisum sativum	common cis-acting element in promoter and enhancer regions	common cis-acting element in promoter and enhancer regions	common cis-acting element in promoter and enhancer regions
BsPEBP3	CAAT-box	CAAAT	1399	5	+	Pisum sativum	common cis-acting element in promoter and enhancer regions	common cis-acting element in promoter and enhancer regions	common cis-acting element in promoter and enhancer regions
BsPEBP3	CAAT-box	CCAAT	1440	5	-	Arabidopsis thaliana	common cis-acting element in promoter and enhancer regions	common cis-acting element in promoter and enhancer regions	common cis-acting element in promoter and enhancer regions
BsPEBP3	CAAT-box	CCAAT	1525	5	+	Arabidopsis thaliana	common cis-acting element in promoter and enhancer regions	common cis-acting element in promoter and enhancer regions	common cis-acting element in promoter and enhancer regions
BsPEBP3	CAAT-box	CCAAT	1563	5	+	Arabidopsis thaliana	common cis-acting element in promoter and enhancer regions	common cis-acting element in promoter and enhancer regions	common cis-acting element in promoter and enhancer regions
BsPEBP3	CAAT-box	CAAAT	1591	5	+	Pisum sativum	common cis-acting element in promoter and enhancer regions	common cis-acting element in promoter and enhancer regions	common cis-acting element in promoter and enhancer regions
BsPEBP3	CAAT-box	CAAAT	1952	5	-	Pisum sativum	common cis-acting element in promoter and enhancer regions	common cis-acting element in promoter and enhancer regions	common cis-acting element in promoter and enhancer regions
BsPEBP3	MBS	CAACTG	979	6	+	Arabidopsis thaliana	MYB binding site involved in drought-inducibility	MYB binding site involved in drought-inducibility	MYB binding site involved in drought-inducibility
BsPEBP3	MBS	CAACTG	1499	6	-	Arabidopsis thaliana	MYB binding site involved in drought-inducibility	MYB binding site involved in drought-inducibility	MYB binding site involved in drought-inducibility
BsPEBP3	MBS	CAACTG	1697	6	+	Arabidopsis thaliana	MYB binding site involved in drought-inducibility	MYB binding site involved in drought-inducibility	MYB binding site involved in drought-inducibility
BsPEBP3	MBS	CAACTG	1829	6	+	Arabidopsis thaliana	MYB binding site involved in drought-inducibility	MYB binding site involved in drought-inducibility	MYB binding site involved in drought-inducibility
BsPEBP3	ARE	AAACCA	238	6	-	Zea mays	cis-acting regulatory element essential for the anaerobic induction	cis-acting regulatory element essential for the anaerobic induction	cis-acting regulatory element essential for the anaerobic induction
BsPEBP3	MRE	AACCTAA	1433	7	-	Petroselinum crispum	MYB binding site involved in light responsiveness	MYB binding site involved in light responsiveness	MYB binding site involved in light responsiveness
BsPEBP3	G-box	CACGAC	940	6	-	Zea mays	cis-acting regulatory element involved in light responsiveness	cis-acting regulatory element involved in light responsiveness	cis-acting regulatory element involved in light responsiveness
BsPEBP3	G-box	TACGTG	1903	6	-	Arabidopsis thaliana	cis-acting regulatory element involved in light responsiveness	cis-acting regulatory element involved in light responsiveness	cis-acting regulatory element involved in light responsiveness
BsPEBP3	G-box	TAACACGTAG	1914	9	-	Brassica oleracea	cis-acting regulatory element involved in light responsiveness	cis-acting regulatory element involved in light responsiveness	cis-acting regulatory element involved in light responsiveness
BsPEBP3	G-box	TACGTG	1915	6	+	Arabidopsis thaliana	cis-acting regulatory element involved in light responsiveness	cis-acting regulatory element involved in light responsiveness	cis-acting regulatory element involved in light responsiveness
BsPEBP3	G-box	CAGACGTGGCA	1964	10	+	Nicotiana plumbaginifolia	cis-acting regulatory element involved in light responsiveness	cis-acting regulatory element involved in light responsiveness	cis-acting regulatory element involved in light responsiveness
BsPEBP3	G-box	CACGTC	1966	6	-	Zea mays	cis-acting regulatory element involved in light responsiveness	cis-acting regulatory element involved in light responsiveness	cis-acting regulatory element involved in light responsiveness
BsPEBP3	TATA-box	TATAAATA	32	8	-	Daucus carota	core promoter element around -30 of transcription start	core promoter element around -31 of transcription start	core promoter element around -32 of transcription start
BsPEBP3	TATA-box	TATAAAT	33	7	-	Brassica juncea	core promoter element around -30 of transcription start	core promoter element around -31 of transcription start	core promoter element around -32 of transcription start
BsPEBP3	TATA-box	TATAAA	34	6	-	Helianthus annuus	core promoter element around -30 of transcription start	core promoter element around -31 of transcription start	core promoter element around -32 of transcription start
BsPEBP3	TATA-box	TATAA	35	5	-	Arabidopsis thaliana	core promoter element around -30 of transcription start	core promoter element around -31 of transcription start	core promoter element around -32 of transcription start
BsPEBP3	TATA-box	TATA	36	4	+	Arabidopsis thaliana	core promoter element around -30 of transcription start	core promoter element around -31 of transcription start	core promoter element around -32 of transcription start
BsPEBP3	TATA-box	TATAAA	52	6	-	Helianthus annuus	core promoter element around -30 of transcription start	core promoter element around -31 of transcription start	core promoter element around -32 of transcription start
BsPEBP3	TATA-box	TATAA	53	5	-	Arabidopsis thaliana	core promoter element around -30 of transcription start	core promoter element around -31 of transcription start	core promoter element around -32 of transcription start
BsPEBP3	TATA-box	TATA	54	4	+	Arabidopsis thaliana	core promoter element around -30 of transcription start	core promoter element around -31 of transcription start	core promoter element around -32 of transcription start
BsPEBP3	TATA-box	ATATAA	66	6	+	Brassica oleracea	core promoter element around -30 of transcription start	core promoter element around -31 of transcription start	core promoter element around -32 of transcription start
BsPEBP3	TATA-box	TATA	67	4	+	Arabidopsis thaliana	core promoter element around -30 of transcription start	core promoter element around -31 of transcription start	core promoter element around -32 of transcription start
BsPEBP3	TATA-box	TATA	94	4	+	Arabidopsis thaliana	core promoter element around -30 of transcription start	core promoter element around -31 of transcription start	core promoter element around -32 of transcription start
BsPEBP3	TATA-box	ATATAA	119	6	+	Brassica oleracea	core promoter element around -30 of transcription start	core promoter element around -31 of transcription start	core promoter element around -32 of transcription start
BsPEBP3	TATA-box	TATA	120	4	+	Arabidopsis thaliana	core promoter element around -30 of transcription start	core promoter element around -31 of transcription start	core promoter element around -32 of transcription start
BsPEBP3	TATA-box	TATAA	467	5	-	Arabidopsis thaliana	core promoter element around -30 of transcription start	core promoter element around -31 of transcription start	core promoter element around -32 of transcription start
BsPEBP3	TATA-box	TATA	468	4	+	Arabidopsis thaliana	core promoter element around -30 of transcription start	core promoter element around -31 of transcription start	core promoter element around -32 of transcription start
BsPEBP3	TATA-box	TATAA	525	5	-	Arabidopsis thaliana	core promoter element around -30 of transcription start	core promoter element around -31 of transcription start	core promoter element around -32 of transcription start
BsPEBP3	TATA-box	TATA	526	4	+	Arabidopsis thaliana	core promoter element around -30 of transcription start	core promoter element around -31 of transcription start	core promoter element around -32 of transcription start
BsPEBP3	TATA-box	ATATAA	608	6	+	Brassica oleracea	core promoter element around -30 of transcription start	core promoter element around -31 of transcription start	core promoter element around -32 of transcription start
BsPEBP3	TATA-box	TATA	609	4	+	Arabidopsis thaliana	core promoter element around -30 of transcription start	core promoter element around -31 of transcription start	core promoter element around -32 of transcription start
BsPEBP3	TATA-box	ATTATA	619	6	+	Brassica napus	core promoter element around -30 of transcription start	core promoter element around -31 of transcription start	core promoter element around -32 of transcription start
BsPEBP3	TATA-box	TATAA	620	5	-	Arabidopsis thaliana	core promoter element around -30 of transcription start	core promoter element around -31 of transcription start	core promoter element around -32 of transcription start
BsPEBP3	TATA-box	TATA	621	4	+	Arabidopsis thaliana	core promoter element around -30 of transcription start	core promoter element around -31 of transcription start	core promoter element around -32 of transcription start
BsPEBP3	TATA-box	TATAAAA	684	7	-	Pisum sativum	core promoter element around -30 of transcription start	core promoter element around -31 of transcription start	core promoter element around -32 of transcription start
BsPEBP3	TATA-box	TATAAA	685	6	-	Helianthus annuus	core promoter element around -30 of transcription start	core promoter element around -31 of transcription start	core promoter element around -32 of transcription start
BsPEBP3	TATA-box	TATAA	686	5	-	Arabidopsis thaliana	core promoter element around -30 of transcription start	core promoter element around -31 of transcription start	core promoter element around -32 of transcription start
BsPEBP3	TATA-box	TATA	687	4	+	Arabidopsis thaliana	core promoter element around -30 of transcription start	core promoter element around -31 of transcription start	core promoter element around -32 of transcription start
BsPEBP3	TATA-box	ccTATAAAaa	728	9	-	Arabidopsis thaliana	core promoter element around -30 of transcription start	core promoter element around -31 of transcription start	core promoter element around -32 of transcription start
BsPEBP3	TATA-box	TATA	751	4	+	Arabidopsis thaliana	core promoter element around -30 of transcription start	core promoter element around -31 of transcription start	core promoter element around -32 of transcription start
BsPEBP3	TATA-box	ATATAA	1026	6	+	Brassica oleracea	core promoter element around -30 of transcription start	core promoter element around -31 of transcription start	core promoter element around -32 of transcription start
BsPEBP3	TATA-box	TATA	1027	4	-	Arabidopsis thaliana	core promoter element around -30 of transcription start	core promoter element around -31 of transcription start	core promoter element around -32 of transcription start
BsPEBP3	TATA-box	TATAA	1049	5	-	Arabidopsis thaliana	core promoter element around -30 of transcription start	core promoter element around -31 of transcription start	core promoter element around -32 of transcription start
BsPEBP3	TATA-box	TATA	1050	4	-	Arabidopsis thaliana	core promoter element around -30 of transcription start	core promoter element around -31 of transcription start	core promoter element around -32 of transcription start
BsPEBP3	TATA-box	TACAAAA	1066	7	-	Oryza sativa	core promoter element around -30 of transcription start	core promoter element around -31 of transcription start	core promoter element around -32 of transcription start
BsPEBP3	TATA-box	ATTATA	1079	6	+	Brassica napus	core promoter element around -30 of transcription start	core promoter element around -31 of transcription start	core promoter element around -32 of transcription start
BsPEBP3	TATA-box	TATAA	1080	5	-	Arabidopsis thaliana	core promoter element around -30 of transcription start	core promoter element around -31 of transcription start	core promoter element around -32 of transcription start
BsPEBP3	TATA-box	TATA	1081	4	-	Arabidopsis thaliana	core promoter element around -30 of transcription start	core promoter element around -31 of transcription start	core promoter element around -32 of transcription start
BsPEBP3	TATA-box	ATATAA	1119	6	+	Brassica oleracea	core promoter element around -30 of transcription start	core promoter element around -31 of transcription start	core promoter element around -32 of transcription start
BsPEBP3	TATA-box	TATA	1120	4	-	Arabidopsis thaliana	core promoter element around -30 of transcription start	core promoter element around -31 of transcription start	core promoter element around -32 of transcription start
BsPEBP3	TATA-box	ATTATA	1283	6	+	Brassica napus	core promoter element around -30 of transcription start	core promoter element around -31 of transcription start	core promoter element around -32 of transcription start
BsPEBP3	TATA-box	TATAA	1284	5	-	Arabidopsis thaliana	core promoter element around -30 of transcription start	core promoter element around -31 of transcription start	core promoter element around -32 of transcription start
BsPEBP3	TATA-box	TATA	1285	4	-	Arabidopsis thaliana	core promoter element around -30 of transcription start	core promoter element around -31 of transcription start	core promoter element around -32 of transcription start
BsPEBP3	TATA-box	TATA	1518	4	-	Arabidopsis thaliana	core promoter element around -30 of transcription start	core promoter element around -31 of transcription start	core promoter element around -32 of transcription start
BsPEBP3	TATA-box	TATAAAT	1785	7	-	Brassica juncea	core promoter element around -30 of transcription start	core promoter element around -31 of transcription start	core promoter element around -32 of transcription start
BsPEBP3	TATA-box	TATAAA	1786	6	-	Helianthus annuus	core promoter element around -30 of transcription start	core promoter element around -31 of transcription start	core promoter element around -32 of transcription start
BsPEBP3	TATA-box	TATAA	1787	5	-	Arabidopsis thaliana	core promoter element around -30 of transcription start	core promoter element around -31 of transcription start	core promoter element around -32 of transcription start
BsPEBP3	TATA-box	TATA	1788	4	-	Arabidopsis thaliana	core promoter element around -30 of transcription start	core promoter element around -31 of transcription start	core promoter element around -32 of transcription start
BsPEBP3	TATA-box	TATA	1850	4	-	Arabidopsis thaliana	core promoter element around -30 of transcription start	core promoter element around -31 of transcription start	core promoter element around -32 of transcription start
BsPEBP3	TATA-box	TATA	2000	4	-	Arabidopsis thaliana	core promoter element around -30 of transcription start	core promoter element around -31 of transcription start	core promoter element around -32 of transcription start
BsPEBP3	TCT-motif	TCTTAC	805	6	-	Arabidopsis thaliana	part of a light responsive element	part of a light responsive element	part of a light responsive element
BsPEBP3	TCT-motif	TCTTAC	1070	6	-	Arabidopsis thaliana	part of a light responsive element	part of a light responsive element	part of a light responsive element
BsPEBP3	Box 4	ATTAAT	124	6	+	Petroselinum crispum	part of a conserved DNA module involved in light responsiveness	part of a conserved DNA module involved in light responsiveness	part of a conserved DNA module involved in light responsiveness
BsPEBP3	Box 4	ATTAAT	604	6	+	Petroselinum crispum	part of a conserved DNA module involved in light responsiveness	part of a conserved DNA module involved in light responsiveness	part of a conserved DNA module involved in light responsiveness
BsPEBP3	Box 4	ATTAAT	1007	6	+	Petroselinum crispum	part of a conserved DNA module involved in light responsiveness	part of a conserved DNA module involved in light responsiveness	part of a conserved DNA module involved in light responsiveness
BsPEBP3	TC-rich repeats	ATTCTCTAAC	524	9	-	Nicotiana tabacum	cis-acting element involved in defense and stress responsiveness	cis-acting element involved in defense and stress responsiveness	cis-acting element involved in defense and stress responsiveness
BsPEBP3	TCCC-motif	TCTCCCT	770	7	+	Spinacia oleracea	part of a light responsive element	part of a light responsive element	part of a light responsive element
BsPEBP3	CGTCA-motif	CGTCA	433	5	-	Hordeum vulgare	cis-acting regulatory element involved in the MeJA-responsiveness	cis-acting regulatory element involved in the MeJA-responsiveness	cis-acting regulatory element involved in the MeJA-responsiveness
BsPEBP3	CGTCA-motif	CGTCA	1246	5	-	Hordeum vulgare	cis-acting regulatory element involved in the MeJA-responsiveness	cis-acting regulatory element involved in the MeJA-responsiveness	cis-acting regulatory element involved in the MeJA-responsiveness
BsPEBP3	CGTCA-motif	CGTCA	1746	5	+	Hordeum vulgare	cis-acting regulatory element involved in the MeJA-responsiveness	cis-acting regulatory element involved in the MeJA-responsiveness	cis-acting regulatory element involved in the MeJA-responsiveness
BsPEBP3	CAT-box	GCCACT	1654	6	-	Arabidopsis thaliana	cis-acting regulatory element related to meristem expression	cis-acting regulatory element related to meristem expression	cis-acting regulatory element related to meristem expression
BsPEBP3	ACE	GACACGTATG	1964	9	-	Petroselinum crispum	cis-acting element involved in light responsiveness	cis-acting element involved in light responsiveness	cis-acting element involved in light responsiveness
BsPEBP3	P-box	CCTTTTG	1659	7	-	Oryza sativa	gibberellin-responsive element	gibberellin-responsive element	gibberellin-responsive element
BsPEBP3	GATA-motif	AAGATAAGATT	1459	10	+	Arabidopsis thaliana	part of a light responsive element	part of a light responsive element	part of a light responsive element
BsPEBP3	ABRE	GCAACGTGTC	1613	9	-	Hordeum vulgare	cis-acting element involved in the abscisic acid responsiveness	cis-acting element involved in the abscisic acid responsiveness	cis-acting element involved in the abscisic acid responsiveness
BsPEBP3	ABRE	ACGTG	1615	5	-	Arabidopsis thaliana	cis-acting element involved in the abscisic acid responsiveness	cis-acting element involved in the abscisic acid responsiveness	cis-acting element involved in the abscisic acid responsiveness
BsPEBP3	ABRE	ACGTG	1903	5	-	Arabidopsis thaliana	cis-acting element involved in the abscisic acid responsiveness	cis-acting element involved in the abscisic acid responsiveness	cis-acting element involved in the abscisic acid responsiveness
BsPEBP3	ABRE	ACGTG	1916	5	+	Arabidopsis thaliana	cis-acting element involved in the abscisic acid responsiveness	cis-acting element involved in the abscisic acid responsiveness	cis-acting element involved in the abscisic acid responsiveness
BsPEBP3	ABRE	ACGTG	1967	5	+	Arabidopsis thaliana	cis-acting element involved in the abscisic acid responsiveness	cis-acting element involved in the abscisic acid responsiveness	cis-acting element involved in the abscisic acid responsiveness
BsPEBP3	AT-rich element	ATAGAAATCAA	953	10	-	Glycine max	binding site of AT-rich DNA binding protein (ATBP-1)	binding site of AT-rich DNA binding protein (ATBP-2)	binding site of AT-rich DNA binding protein (ATBP-3)
BsPEBP3	G-Box	CACGTT	1615	6	+	Pisum sativum	cis-acting regulatory element involved in light responsiveness	cis-acting regulatory element involved in light responsiveness	cis-acting regulatory element involved in light responsiveness
BsPEBP3	TGACG-motif	TGACG	433	5	+	Hordeum vulgare	cis-acting regulatory element involved in the MeJA-responsiveness	cis-acting regulatory element involved in the MeJA-responsiveness	cis-acting regulatory element involved in the MeJA-responsiveness
BsPEBP3	TGACG-motif	TGACG	1246	5	+	Hordeum vulgare	cis-acting regulatory element involved in the MeJA-responsiveness	cis-acting regulatory element involved in the MeJA-responsiveness	cis-acting regulatory element involved in the MeJA-responsiveness
BsPEBP3	TGACG-motif	TGACG	1746	5	-	Hordeum vulgare	cis-acting regulatory element involved in the MeJA-responsiveness	cis-acting regulatory element involved in the MeJA-responsiveness	cis-acting regulatory element involved in the MeJA-responsiveness
BsPEBP3	LTR	CCGAAA	202	6	+	Hordeum vulgare	cis-acting element involved in low-temperature responsiveness	cis-acting element involved in low-temperature responsiveness	cis-acting element involved in low-temperature responsiveness
BsPEBP4	GCN4_motif	TGAGTCA	1441	7	-	Oryza sativa	cis-regulatory element involved in endosperm expression	cis-regulatory element involved in endosperm expression	cis-regulatory element involved in endosperm expression
BsPEBP4	TGA-element	AACGAC	1970	6	-	Brassica oleracea	auxin-responsive element	auxin-responsive element	auxin-responsive element
BsPEBP4	AE-box	AGAAACTT	1310	8	+	Arabidopsis thaliana	part of a module for light response	part of a module for light response	part of a module for light response
BsPEBP4	G-box	TCCACGTGGCATT	720	12	-	Arabidopsis thaliana	cis-acting regulatory element involved in light responsiveness	cis-acting regulatory element involved in light responsiveness	cis-acting regulatory element involved in light responsiveness
BsPEBP4	G-box	GCCACGTGGA	723	9	+	Arabidopsis thaliana	cis-acting regulatory element involved in light responsiveness	cis-acting regulatory element involved in light responsiveness	cis-acting regulatory element involved in light responsiveness
BsPEBP4	G-box	CACGTG	725	6	+	Arabidopsis thaliana	cis-acting regulatory element involved in light responsiveness	cis-acting regulatory element involved in light responsiveness	cis-acting regulatory element involved in light responsiveness
BsPEBP4	TCT-motif	TCTTAC	567	6	+	Arabidopsis thaliana	part of a light responsive element	part of a light responsive element	part of a light responsive element
BsPEBP4	TATA-box	TATAAAA	27	7	-	Pisum sativum	core promoter element around -30 of transcription start	core promoter element around -31 of transcription start	core promoter element around -32 of transcription start
BsPEBP4	TATA-box	TATAAA	28	6	-	Helianthus annuus	core promoter element around -30 of transcription start	core promoter element around -31 of transcription start	core promoter element around -32 of transcription start
BsPEBP4	TATA-box	TATAA	29	5	-	Arabidopsis thaliana	core promoter element around -30 of transcription start	core promoter element around -31 of transcription start	core promoter element around -32 of transcription start
BsPEBP4	TATA-box	TATA	30	4	+	Arabidopsis thaliana	core promoter element around -30 of transcription start	core promoter element around -31 of transcription start	core promoter element around -32 of transcription start
BsPEBP4	TATA-box	TATAAAT	470	7	-	Brassica juncea	core promoter element around -30 of transcription start	core promoter element around -31 of transcription start	core promoter element around -32 of transcription start
BsPEBP4	TATA-box	TATAAA	471	6	-	Helianthus annuus	core promoter element around -30 of transcription start	core promoter element around -31 of transcription start	core promoter element around -32 of transcription start
BsPEBP4	TATA-box	TATAA	472	5	-	Arabidopsis thaliana	core promoter element around -30 of transcription start	core promoter element around -31 of transcription start	core promoter element around -32 of transcription start
BsPEBP4	TATA-box	TATA	473	4	+	Arabidopsis thaliana	core promoter element around -30 of transcription start	core promoter element around -31 of transcription start	core promoter element around -32 of transcription start
BsPEBP4	TATA-box	taTATAAAtc	711	9	-	Arabidopsis thaliana	core promoter element around -30 of transcription start	core promoter element around -31 of transcription start	core promoter element around -32 of transcription start
BsPEBP4	TATA-box	TATAAAT	712	7	-	Brassica juncea	core promoter element around -30 of transcription start	core promoter element around -31 of transcription start	core promoter element around -32 of transcription start
BsPEBP4	TATA-box	TATAAA	713	6	-	Helianthus annuus	core promoter element around -30 of transcription start	core promoter element around -31 of transcription start	core promoter element around -32 of transcription start
BsPEBP4	TATA-box	TATATAA	714	7	-	Arabidopsis thaliana	core promoter element around -30 of transcription start	core promoter element around -31 of transcription start	core promoter element around -32 of transcription start
BsPEBP4	TATA-box	TATATA	715	6	+	Arabidopsis thaliana	core promoter element around -30 of transcription start	core promoter element around -31 of transcription start	core promoter element around -32 of transcription start
BsPEBP4	TATA-box	ATATAA	716	6	+	Brassica oleracea	core promoter element around -30 of transcription start	core promoter element around -31 of transcription start	core promoter element around -32 of transcription start
BsPEBP4	TATA-box	TATA	717	4	+	Arabidopsis thaliana	core promoter element around -30 of transcription start	core promoter element around -31 of transcription start	core promoter element around -32 of transcription start
BsPEBP4	TATA-box	TATAAA	784	6	-	Helianthus annuus	core promoter element around -30 of transcription start	core promoter element around -31 of transcription start	core promoter element around -32 of transcription start
BsPEBP4	TATA-box	TATAA	785	5	-	Arabidopsis thaliana	core promoter element around -30 of transcription start	core promoter element around -31 of transcription start	core promoter element around -32 of transcription start
BsPEBP4	TATA-box	TATA	786	4	+	Arabidopsis thaliana	core promoter element around -30 of transcription start	core promoter element around -31 of transcription start	core promoter element around -32 of transcription start
BsPEBP4	TATA-box	TATA	1509	4	-	Arabidopsis thaliana	core promoter element around -30 of transcription start	core promoter element around -31 of transcription start	core promoter element around -32 of transcription start
BsPEBP4	TATA-box	TATTTAAA	1511	8	+	Arabidopsis thaliana	core promoter element around -30 of transcription start	core promoter element around -31 of transcription start	core promoter element around -32 of transcription start
BsPEBP4	ARE	AAACCA	75	6	+	Zea mays	cis-acting regulatory element essential for the anaerobic induction	cis-acting regulatory element essential for the anaerobic induction	cis-acting regulatory element essential for the anaerobic induction
BsPEBP4	ARE	AAACCA	108	6	+	Zea mays	cis-acting regulatory element essential for the anaerobic induction	cis-acting regulatory element essential for the anaerobic induction	cis-acting regulatory element essential for the anaerobic induction
BsPEBP4	ARE	AAACCA	796	6	-	Zea mays	cis-acting regulatory element essential for the anaerobic induction	cis-acting regulatory element essential for the anaerobic induction	cis-acting regulatory element essential for the anaerobic induction
BsPEBP4	CAAT-box	CAAAT	219	5	-	Pisum sativum	common cis-acting element in promoter and enhancer regions	common cis-acting element in promoter and enhancer regions	common cis-acting element in promoter and enhancer regions
BsPEBP4	CAAT-box	CAAAT	428	5	+	Pisum sativum	common cis-acting element in promoter and enhancer regions	common cis-acting element in promoter and enhancer regions	common cis-acting element in promoter and enhancer regions
BsPEBP4	CAAT-box	CAAAT	704	5	+	Pisum sativum	common cis-acting element in promoter and enhancer regions	common cis-acting element in promoter and enhancer regions	common cis-acting element in promoter and enhancer regions
BsPEBP4	CAAT-box	CCAAT	743	5	-	Arabidopsis thaliana	common cis-acting element in promoter and enhancer regions	common cis-acting element in promoter and enhancer regions	common cis-acting element in promoter and enhancer regions
BsPEBP4	CAAT-box	CAAAT	1018	5	+	Pisum sativum	common cis-acting element in promoter and enhancer regions	common cis-acting element in promoter and enhancer regions	common cis-acting element in promoter and enhancer regions
BsPEBP4	CAAT-box	CAAAT	1095	5	-	Pisum sativum	common cis-acting element in promoter and enhancer regions	common cis-acting element in promoter and enhancer regions	common cis-acting element in promoter and enhancer regions
BsPEBP4	CAAT-box	CAAAT	1142	5	-	Pisum sativum	common cis-acting element in promoter and enhancer regions	common cis-acting element in promoter and enhancer regions	common cis-acting element in promoter and enhancer regions
BsPEBP4	CAAT-box	CAAAT	1644	5	-	Pisum sativum	common cis-acting element in promoter and enhancer regions	common cis-acting element in promoter and enhancer regions	common cis-acting element in promoter and enhancer regions
BsPEBP4	CAAT-box	CAAAT	1696	5	-	Pisum sativum	common cis-acting element in promoter and enhancer regions	common cis-acting element in promoter and enhancer regions	common cis-acting element in promoter and enhancer regions
BsPEBP4	CAAT-box	CAAAT	1859	5	+	Pisum sativum	common cis-acting element in promoter and enhancer regions	common cis-acting element in promoter and enhancer regions	common cis-acting element in promoter and enhancer regions
BsPEBP4	CAAT-box	CAAAT	1872	5	+	Pisum sativum	common cis-acting element in promoter and enhancer regions	common cis-acting element in promoter and enhancer regions	common cis-acting element in promoter and enhancer regions
BsPEBP4	MBS	CAACTG	321	6	+	Arabidopsis thaliana	MYB binding site involved in drought-inducibility	MYB binding site involved in drought-inducibility	MYB binding site involved in drought-inducibility
BsPEBP4	MBS	CAACTG	503	6	-	Arabidopsis thaliana	MYB binding site involved in drought-inducibility	MYB binding site involved in drought-inducibility	MYB binding site involved in drought-inducibility
BsPEBP4	O2-site	GATGATGTGG	690	9	+	Zea mays	cis-acting regulatory element involved in zein metabolism regulation	cis-acting regulatory element involved in zein metabolism regulation	cis-acting regulatory element involved in zein metabolism regulation
BsPEBP4	G-Box	CACGTG	725	6	+	Pisum sativum	cis-acting regulatory element involved in light responsiveness	cis-acting regulatory element involved in light responsiveness	cis-acting regulatory element involved in light responsiveness
BsPEBP4	G-Box	CACGTT	1351	6	-	Pisum sativum	cis-acting regulatory element involved in light responsiveness	cis-acting regulatory element involved in light responsiveness	cis-acting regulatory element involved in light responsiveness
BsPEBP4	G-Box	CACGTT	1532	6	-	Pisum sativum	cis-acting regulatory element involved in light responsiveness	cis-acting regulatory element involved in light responsiveness	cis-acting regulatory element involved in light responsiveness
BsPEBP4	TGACG-motif	TGACG	136	5	+	Hordeum vulgare	cis-acting regulatory element involved in the MeJA-responsiveness	cis-acting regulatory element involved in the MeJA-responsiveness	cis-acting regulatory element involved in the MeJA-responsiveness
BsPEBP4	TGACG-motif	TGACG	856	5	+	Hordeum vulgare	cis-acting regulatory element involved in the MeJA-responsiveness	cis-acting regulatory element involved in the MeJA-responsiveness	cis-acting regulatory element involved in the MeJA-responsiveness
BsPEBP4	ABRE	CACGTG	725	6	+	Arabidopsis thaliana	cis-acting element involved in the abscisic acid responsiveness	cis-acting element involved in the abscisic acid responsiveness	cis-acting element involved in the abscisic acid responsiveness
BsPEBP4	ABRE	ACGTG	726	5	+	Arabidopsis thaliana	cis-acting element involved in the abscisic acid responsiveness	cis-acting element involved in the abscisic acid responsiveness	cis-acting element involved in the abscisic acid responsiveness
BsPEBP4	ABRE	ACGTG	1352	5	+	Arabidopsis thaliana	cis-acting element involved in the abscisic acid responsiveness	cis-acting element involved in the abscisic acid responsiveness	cis-acting element involved in the abscisic acid responsiveness
BsPEBP4	ABRE	ACGTG	1533	5	+	Arabidopsis thaliana	cis-acting element involved in the abscisic acid responsiveness	cis-acting element involved in the abscisic acid responsiveness	cis-acting element involved in the abscisic acid responsiveness
BsPEBP4	LTR	CCGAAA	605	6	-	Hordeum vulgare	cis-acting element involved in low-temperature responsiveness	cis-acting element involved in low-temperature responsiveness	cis-acting element involved in low-temperature responsiveness
BsPEBP4	CGTCA-motif	CGTCA	136	5	-	Hordeum vulgare	cis-acting regulatory element involved in the MeJA-responsiveness	cis-acting regulatory element involved in the MeJA-responsiveness	cis-acting regulatory element involved in the MeJA-responsiveness
BsPEBP4	CGTCA-motif	CGTCA	856	5	-	Hordeum vulgare	cis-acting regulatory element involved in the MeJA-responsiveness	cis-acting regulatory element involved in the MeJA-responsiveness	cis-acting regulatory element involved in the MeJA-responsiveness
BsPEBP4	CAT-box	GCCACT	1229	6	-	Arabidopsis thaliana	cis-acting regulatory element related to meristem expression	cis-acting regulatory element related to meristem expression	cis-acting regulatory element related to meristem expression
BsPEBP4	GT1-motif	GGTTAA	541	6	-	Arabidopsis thaliana	light responsive element	light responsive element	light responsive element
BsPEBP4	GT1-motif	GGTTAA	1554	6	-	Arabidopsis thaliana	light responsive element	light responsive element	light responsive element
BsPEBP4	GT1-motif	GGTTAA	1848	6	+	Arabidopsis thaliana	light responsive element	light responsive element	light responsive element
BsPEBP4	CCAAT-box	CAACGG	1125	6	+	Hordeum vulgare	MYBHv1 binding site	MYBHv2 binding site	MYBHv3 binding site
BsPEBP4	CCAAT-box	CAACGG	1612	6	+	Hordeum vulgare	MYBHv1 binding site	MYBHv2 binding site	MYBHv3 binding site
BsPEBP4	TC-rich repeats	GTTTTCTTAC	563	9	+	Nicotiana tabacum	cis-acting element involved in defense and stress responsiveness	cis-acting element involved in defense and stress responsiveness	cis-acting element involved in defense and stress responsiveness
BsPEBP4	Box 4	ATTAAT	739	6	+	Petroselinum crispum	part of a conserved DNA module involved in light responsiveness	part of a conserved DNA module involved in light responsiveness	part of a conserved DNA module involved in light responsiveness
BsPEBP4	GATA-motif	AAGGATAAGG	1199	9	+	Solanum tuberosum	part of a light responsive element	part of a light responsive element	part of a light responsive element
BsPEBP4	I-box	AGATAAGG	1942	8	+	Triticum aestivum	part of a light responsive element	part of a light responsive element	part of a light responsive element
BsPEBP5	TC-rich repeats	ATTCTCTAAC	1610	9	-	Nicotiana tabacum	cis-acting element involved in defense and stress responsiveness	cis-acting element involved in defense and stress responsiveness	cis-acting element involved in defense and stress responsiveness
BsPEBP5	Box 4	ATTAAT	551	6	+	Petroselinum crispum	part of a conserved DNA module involved in light responsiveness	part of a conserved DNA module involved in light responsiveness	part of a conserved DNA module involved in light responsiveness
BsPEBP5	TCCC-motif	TCTCCCT	1304	7	-	Spinacia oleracea	part of a light responsive element	part of a light responsive element	part of a light responsive element
BsPEBP5	TCCC-motif	TCTCCCT	1926	7	+	Spinacia oleracea	part of a light responsive element	part of a light responsive element	part of a light responsive element
BsPEBP5	GT1-motif	GGTTAAT	280	7	+	Avena sativa	light responsive element	light responsive element	light responsive element
BsPEBP5	GT1-motif	GGTTAA	306	6	-	Arabidopsis thaliana	light responsive element	light responsive element	light responsive element
BsPEBP5	GT1-motif	GGTTAAT	356	7	+	Avena sativa	light responsive element	light responsive element	light responsive element
BsPEBP5	CAT-box	GCCACT	442	6	-	Arabidopsis thaliana	cis-acting regulatory element related to meristem expression	cis-acting regulatory element related to meristem expression	cis-acting regulatory element related to meristem expression
BsPEBP5	CAT-box	GCCACT	1880	6	-	Arabidopsis thaliana	cis-acting regulatory element related to meristem expression	cis-acting regulatory element related to meristem expression	cis-acting regulatory element related to meristem expression
BsPEBP5	TCA-element	CCATCTTTTT	1258	9	-	Nicotiana tabacum	cis-acting element involved in salicylic acid responsiveness	cis-acting element involved in salicylic acid responsiveness	cis-acting element involved in salicylic acid responsiveness
BsPEBP5	ABRE	TACGGTC	915	7	-	Arabidopsis thaliana	cis-acting element involved in the abscisic acid responsiveness	cis-acting element involved in the abscisic acid responsiveness	cis-acting element involved in the abscisic acid responsiveness
BsPEBP5	LTR	CCGAAA	1594	6	-	Hordeum vulgare	cis-acting element involved in low-temperature responsiveness	cis-acting element involved in low-temperature responsiveness	cis-acting element involved in low-temperature responsiveness
BsPEBP5	chs-CMA2a	TCACTTGA	203	8	-	Petroselinum crispum	part of a light responsive element	part of a light responsive element	part of a light responsive element
BsPEBP5	MBS	CAACTG	1648	6	-	Arabidopsis thaliana	MYB binding site involved in drought-inducibility	MYB binding site involved in drought-inducibility	MYB binding site involved in drought-inducibility
BsPEBP5	MBS	CAACTG	1910	6	+	Arabidopsis thaliana	MYB binding site involved in drought-inducibility	MYB binding site involved in drought-inducibility	MYB binding site involved in drought-inducibility
BsPEBP5	CAAT-box	CAAAT	83	5	+	Pisum sativum	common cis-acting element in promoter and enhancer regions	common cis-acting element in promoter and enhancer regions	common cis-acting element in promoter and enhancer regions
BsPEBP5	CAAT-box	CAAAT	125	5	+	Pisum sativum	common cis-acting element in promoter and enhancer regions	common cis-acting element in promoter and enhancer regions	common cis-acting element in promoter and enhancer regions
BsPEBP5	CAAT-box	CCAAT	149	5	-	Arabidopsis thaliana	common cis-acting element in promoter and enhancer regions	common cis-acting element in promoter and enhancer regions	common cis-acting element in promoter and enhancer regions
BsPEBP5	CAAT-box	CAAAT	192	5	+	Pisum sativum	common cis-acting element in promoter and enhancer regions	common cis-acting element in promoter and enhancer regions	common cis-acting element in promoter and enhancer regions
BsPEBP5	CAAT-box	CCAAT	277	5	-	Arabidopsis thaliana	common cis-acting element in promoter and enhancer regions	common cis-acting element in promoter and enhancer regions	common cis-acting element in promoter and enhancer regions
BsPEBP5	CAAT-box	CAAAT	463	5	+	Pisum sativum	common cis-acting element in promoter and enhancer regions	common cis-acting element in promoter and enhancer regions	common cis-acting element in promoter and enhancer regions
BsPEBP5	CAAT-box	CAAAT	755	5	+	Pisum sativum	common cis-acting element in promoter and enhancer regions	common cis-acting element in promoter and enhancer regions	common cis-acting element in promoter and enhancer regions
BsPEBP5	CAAT-box	CCAAT	890	5	+	Arabidopsis thaliana	common cis-acting element in promoter and enhancer regions	common cis-acting element in promoter and enhancer regions	common cis-acting element in promoter and enhancer regions
BsPEBP5	CAAT-box	CCAAT	911	5	-	Arabidopsis thaliana	common cis-acting element in promoter and enhancer regions	common cis-acting element in promoter and enhancer regions	common cis-acting element in promoter and enhancer regions
BsPEBP5	CAAT-box	CCAAT	1063	5	+	Arabidopsis thaliana	common cis-acting element in promoter and enhancer regions	common cis-acting element in promoter and enhancer regions	common cis-acting element in promoter and enhancer regions
BsPEBP5	CAAT-box	CAAAT	1350	5	-	Pisum sativum	common cis-acting element in promoter and enhancer regions	common cis-acting element in promoter and enhancer regions	common cis-acting element in promoter and enhancer regions
BsPEBP5	CAAT-box	CCAAT	1457	5	+	Arabidopsis thaliana	common cis-acting element in promoter and enhancer regions	common cis-acting element in promoter and enhancer regions	common cis-acting element in promoter and enhancer regions
BsPEBP5	ARE	AAACCA	94	6	+	Zea mays	cis-acting regulatory element essential for the anaerobic induction	cis-acting regulatory element essential for the anaerobic induction	cis-acting regulatory element essential for the anaerobic induction
BsPEBP5	ARE	AAACCA	1011	6	+	Zea mays	cis-acting regulatory element essential for the anaerobic induction	cis-acting regulatory element essential for the anaerobic induction	cis-acting regulatory element essential for the anaerobic induction
BsPEBP5	ARE	AAACCA	1644	6	+	Zea mays	cis-acting regulatory element essential for the anaerobic induction	cis-acting regulatory element essential for the anaerobic induction	cis-acting regulatory element essential for the anaerobic induction
BsPEBP5	ARE	AAACCA	1956	6	+	Zea mays	cis-acting regulatory element essential for the anaerobic induction	cis-acting regulatory element essential for the anaerobic induction	cis-acting regulatory element essential for the anaerobic induction
BsPEBP5	ATCT-motif	AATCTAATCC	1343	9	-	Pisum sativum	part of a conserved DNA module involved in light responsiveness	part of a conserved DNA module involved in light responsiveness	part of a conserved DNA module involved in light responsiveness
BsPEBP5	LAMP-element	CTTTATCA	129	8	-	Pisum sativum	part of a light responsive element	part of a light responsive element	part of a light responsive element
BsPEBP5	G-box	GCCACGTGGA	1414	9	+	Arabidopsis thaliana	cis-acting regulatory element involved in light responsiveness	cis-acting regulatory element involved in light responsiveness	cis-acting regulatory element involved in light responsiveness
BsPEBP5	MRE	AACCTAA	1334	7	-	Petroselinum crispum	MYB binding site involved in light responsiveness	MYB binding site involved in light responsiveness	MYB binding site involved in light responsiveness
BsPEBP5	GCN4_motif	TGAGTCA	953	7	-	Oryza sativa	cis-regulatory element involved in endosperm expression	cis-regulatory element involved in endosperm expression	cis-regulatory element involved in endosperm expression
BsPEBP5	TATA-box	taTATAAAtc	66	9	-	Arabidopsis thaliana	core promoter element around -30 of transcription start	core promoter element around -31 of transcription start	core promoter element around -32 of transcription start
BsPEBP5	TATA-box	TATAAAT	67	7	-	Brassica juncea	core promoter element around -30 of transcription start	core promoter element around -31 of transcription start	core promoter element around -32 of transcription start
BsPEBP5	TATA-box	TATAAA	68	6	-	Helianthus annuus	core promoter element around -30 of transcription start	core promoter element around -31 of transcription start	core promoter element around -32 of transcription start
BsPEBP5	TATA-box	TATAA	69	5	-	Arabidopsis thaliana	core promoter element around -30 of transcription start	core promoter element around -31 of transcription start	core promoter element around -32 of transcription start
BsPEBP5	TATA-box	TATA	70	4	+	Arabidopsis thaliana	core promoter element around -30 of transcription start	core promoter element around -31 of transcription start	core promoter element around -32 of transcription start
BsPEBP5	TATA-box	TACAAAA	90	7	+	Oryza sativa	core promoter element around -30 of transcription start	core promoter element around -31 of transcription start	core promoter element around -32 of transcription start
BsPEBP5	TATA-box	ATATAA	350	6	+	Brassica oleracea	core promoter element around -30 of transcription start	core promoter element around -31 of transcription start	core promoter element around -32 of transcription start
BsPEBP5	TATA-box	TATA	351	4	+	Arabidopsis thaliana	core promoter element around -30 of transcription start	core promoter element around -31 of transcription start	core promoter element around -32 of transcription start
BsPEBP5	TATA-box	TATACA	362	6	-	Helianthus annuus	core promoter element around -30 of transcription start	core promoter element around -31 of transcription start	core promoter element around -32 of transcription start
BsPEBP5	TATA-box	TATATA	364	6	+	Arabidopsis thaliana	core promoter element around -30 of transcription start	core promoter element around -31 of transcription start	core promoter element around -32 of transcription start
BsPEBP5	TATA-box	TATA	366	4	+	Arabidopsis thaliana	core promoter element around -30 of transcription start	core promoter element around -31 of transcription start	core promoter element around -32 of transcription start
BsPEBP5	TATA-box	ATTATA	437	6	+	Brassica napus	core promoter element around -30 of transcription start	core promoter element around -31 of transcription start	core promoter element around -32 of transcription start
BsPEBP5	TATA-box	TATAA	438	5	-	Arabidopsis thaliana	core promoter element around -30 of transcription start	core promoter element around -31 of transcription start	core promoter element around -32 of transcription start
BsPEBP5	TATA-box	TATA	439	4	+	Arabidopsis thaliana	core promoter element around -30 of transcription start	core promoter element around -31 of transcription start	core promoter element around -32 of transcription start
BsPEBP5	TATA-box	taTATAAAtc	782	9	-	Arabidopsis thaliana	core promoter element around -30 of transcription start	core promoter element around -31 of transcription start	core promoter element around -32 of transcription start
BsPEBP5	TATA-box	TATAAAT	783	7	-	Brassica juncea	core promoter element around -30 of transcription start	core promoter element around -31 of transcription start	core promoter element around -32 of transcription start
BsPEBP5	TATA-box	TATAAA	784	6	-	Helianthus annuus	core promoter element around -30 of transcription start	core promoter element around -31 of transcription start	core promoter element around -32 of transcription start
BsPEBP5	TATA-box	TATATAA	785	7	-	Arabidopsis thaliana	core promoter element around -30 of transcription start	core promoter element around -31 of transcription start	core promoter element around -32 of transcription start
BsPEBP5	TATA-box	TATATA	786	6	+	Arabidopsis thaliana	core promoter element around -30 of transcription start	core promoter element around -31 of transcription start	core promoter element around -32 of transcription start
BsPEBP5	TATA-box	ATATAA	787	6	+	Brassica oleracea	core promoter element around -30 of transcription start	core promoter element around -31 of transcription start	core promoter element around -32 of transcription start
BsPEBP5	TATA-box	TATA	788	4	+	Arabidopsis thaliana	core promoter element around -30 of transcription start	core promoter element around -31 of transcription start	core promoter element around -32 of transcription start
BsPEBP5	TATA-box	TATA	796	4	+	Arabidopsis thaliana	core promoter element around -30 of transcription start	core promoter element around -31 of transcription start	core promoter element around -32 of transcription start
BsPEBP5	TATA-box	TATACA	1679	6	-	Helianthus annuus	core promoter element around -30 of transcription start	core promoter element around -31 of transcription start	core promoter element around -32 of transcription start
BsPEBP5	TATA-box	TATA	1681	4	-	Arabidopsis thaliana	core promoter element around -30 of transcription start	core promoter element around -31 of transcription start	core promoter element around -32 of transcription start
BsPEBP5	TATA-box	TATA	1693	4	-	Arabidopsis thaliana	core promoter element around -30 of transcription start	core promoter element around -31 of transcription start	core promoter element around -32 of transcription start
BsPEBP5	TATA-box	ATTATA	1813	6	+	Brassica napus	core promoter element around -30 of transcription start	core promoter element around -31 of transcription start	core promoter element around -32 of transcription start
BsPEBP5	TATA-box	TATAA	1814	5	-	Arabidopsis thaliana	core promoter element around -30 of transcription start	core promoter element around -31 of transcription start	core promoter element around -32 of transcription start
BsPEBP5	TATA-box	TATA	1815	4	-	Arabidopsis thaliana	core promoter element around -30 of transcription start	core promoter element around -31 of transcription start	core promoter element around -32 of transcription start
BsPEBP5	TATA-box	ATTATA	1834	6	+	Brassica napus	core promoter element around -30 of transcription start	core promoter element around -31 of transcription start	core promoter element around -32 of transcription start
BsPEBP5	TATA-box	TATAA	1835	5	-	Arabidopsis thaliana	core promoter element around -30 of transcription start	core promoter element around -31 of transcription start	core promoter element around -32 of transcription start
BsPEBP5	TATA-box	TATA	1836	4	-	Arabidopsis thaliana	core promoter element around -30 of transcription start	core promoter element around -31 of transcription start	core promoter element around -32 of transcription start
BsPEBP5	TATA-box	ccTATAAAaa	1930	9	+	Arabidopsis thaliana	core promoter element around -30 of transcription start	core promoter element around -31 of transcription start	core promoter element around -32 of transcription start
BsPEBP5	TATA-box	TATA	1932	4	-	Arabidopsis thaliana	core promoter element around -30 of transcription start	core promoter element around -31 of transcription start	core promoter element around -32 of transcription start
BsPEBP6	MRE	AACCTAA	89	7	+	Petroselinum crispum	MYB binding site involved in light responsiveness	MYB binding site involved in light responsiveness	MYB binding site involved in light responsiveness
BsPEBP6	MRE	AACCTAA	1238	7	-	Petroselinum crispum	MYB binding site involved in light responsiveness	MYB binding site involved in light responsiveness	MYB binding site involved in light responsiveness
BsPEBP6	G-box	CACGTC	1104	6	+	Zea mays	cis-acting regulatory element involved in light responsiveness	cis-acting regulatory element involved in light responsiveness	cis-acting regulatory element involved in light responsiveness
BsPEBP6	circadian	CAAAGATATC	1342	9	-	Lycopersicon esculentum	cis-acting regulatory element involved in circadian control	cis-acting regulatory element involved in circadian control	cis-acting regulatory element involved in circadian control
BsPEBP6	TGA-element	AACGAC	1459	6	+	Brassica oleracea	auxin-responsive element	auxin-responsive element	auxin-responsive element
BsPEBP6	TATA-box	ATATAA	108	6	+	Brassica oleracea	core promoter element around -30 of transcription start	core promoter element around -31 of transcription start	core promoter element around -32 of transcription start
BsPEBP6	TATA-box	TATA	109	4	+	Arabidopsis thaliana	core promoter element around -30 of transcription start	core promoter element around -31 of transcription start	core promoter element around -32 of transcription start
BsPEBP6	TATA-box	TACAAAA	164	7	-	Oryza sativa	core promoter element around -30 of transcription start	core promoter element around -31 of transcription start	core promoter element around -32 of transcription start
BsPEBP6	TATA-box	ccTATAAAaa	230	9	-	Arabidopsis thaliana	core promoter element around -30 of transcription start	core promoter element around -31 of transcription start	core promoter element around -32 of transcription start
BsPEBP6	TATA-box	TATA	402	4	+	Arabidopsis thaliana	core promoter element around -30 of transcription start	core promoter element around -31 of transcription start	core promoter element around -32 of transcription start
BsPEBP6	TATA-box	TATATTTATATTT	448	12	+	Avena sativa	core promoter element around -30 of transcription start	core promoter element around -31 of transcription start	core promoter element around -32 of transcription start
BsPEBP6	TATA-box	TATAAATA	450	8	-	Daucus carota	core promoter element around -30 of transcription start	core promoter element around -31 of transcription start	core promoter element around -32 of transcription start
BsPEBP6	TATA-box	TATAAAT	451	7	-	Brassica juncea	core promoter element around -30 of transcription start	core promoter element around -31 of transcription start	core promoter element around -32 of transcription start
BsPEBP6	TATA-box	TATAAA	452	6	-	Helianthus annuus	core promoter element around -30 of transcription start	core promoter element around -31 of transcription start	core promoter element around -32 of transcription start
BsPEBP6	TATA-box	TATAA	453	5	-	Arabidopsis thaliana	core promoter element around -30 of transcription start	core promoter element around -31 of transcription start	core promoter element around -32 of transcription start
BsPEBP6	TATA-box	TATA	454	4	+	Arabidopsis thaliana	core promoter element around -30 of transcription start	core promoter element around -31 of transcription start	core promoter element around -32 of transcription start
BsPEBP6	TATA-box	TATA	530	4	+	Arabidopsis thaliana	core promoter element around -30 of transcription start	core promoter element around -31 of transcription start	core promoter element around -32 of transcription start
BsPEBP6	TATA-box	TATA	629	4	+	Arabidopsis thaliana	core promoter element around -30 of transcription start	core promoter element around -31 of transcription start	core promoter element around -32 of transcription start
BsPEBP6	TATA-box	TATATTTATATTT	675	12	+	Avena sativa	core promoter element around -30 of transcription start	core promoter element around -31 of transcription start	core promoter element around -32 of transcription start
BsPEBP6	TATA-box	TATAAATA	677	8	-	Daucus carota	core promoter element around -30 of transcription start	core promoter element around -31 of transcription start	core promoter element around -32 of transcription start
BsPEBP6	TATA-box	TATAAAT	678	7	-	Brassica juncea	core promoter element around -30 of transcription start	core promoter element around -31 of transcription start	core promoter element around -32 of transcription start
BsPEBP6	TATA-box	TATAAA	679	6	-	Helianthus annuus	core promoter element around -30 of transcription start	core promoter element around -31 of transcription start	core promoter element around -32 of transcription start
BsPEBP6	TATA-box	TATAA	680	5	-	Arabidopsis thaliana	core promoter element around -30 of transcription start	core promoter element around -31 of transcription start	core promoter element around -32 of transcription start
BsPEBP6	TATA-box	TATA	681	4	+	Arabidopsis thaliana	core promoter element around -30 of transcription start	core promoter element around -31 of transcription start	core promoter element around -32 of transcription start
BsPEBP6	TATA-box	ATATAT	756	6	+	Brassica napus	core promoter element around -30 of transcription start	core promoter element around -31 of transcription start	core promoter element around -32 of transcription start
BsPEBP6	TATA-box	TATA	757	4	+	Arabidopsis thaliana	core promoter element around -30 of transcription start	core promoter element around -31 of transcription start	core promoter element around -32 of transcription start
BsPEBP6	TATA-box	TATAA	796	5	-	Arabidopsis thaliana	core promoter element around -30 of transcription start	core promoter element around -31 of transcription start	core promoter element around -32 of transcription start
BsPEBP6	TATA-box	TATA	797	4	+	Arabidopsis thaliana	core promoter element around -30 of transcription start	core promoter element around -31 of transcription start	core promoter element around -32 of transcription start
BsPEBP6	TATA-box	TATA	832	4	+	Arabidopsis thaliana	core promoter element around -30 of transcription start	core promoter element around -31 of transcription start	core promoter element around -32 of transcription start
BsPEBP6	TATA-box	ATATAT	923	6	+	Brassica napus	core promoter element around -30 of transcription start	core promoter element around -31 of transcription start	core promoter element around -32 of transcription start
BsPEBP6	TATA-box	TATA	924	4	+	Arabidopsis thaliana	core promoter element around -30 of transcription start	core promoter element around -31 of transcription start	core promoter element around -32 of transcription start
BsPEBP6	TATA-box	TATA	964	4	+	Arabidopsis thaliana	core promoter element around -30 of transcription start	core promoter element around -31 of transcription start	core promoter element around -32 of transcription start
BsPEBP6	TATA-box	TATATTTATATTT	1002	12	+	Avena sativa	core promoter element around -30 of transcription start	core promoter element around -31 of transcription start	core promoter element around -32 of transcription start
BsPEBP6	TATA-box	TATAAATA	1004	8	-	Daucus carota	core promoter element around -30 of transcription start	core promoter element around -31 of transcription start	core promoter element around -32 of transcription start
BsPEBP6	TATA-box	TATAAAT	1005	7	-	Brassica juncea	core promoter element around -30 of transcription start	core promoter element around -31 of transcription start	core promoter element around -32 of transcription start
BsPEBP6	TATA-box	TATAAA	1006	6	-	Helianthus annuus	core promoter element around -30 of transcription start	core promoter element around -31 of transcription start	core promoter element around -32 of transcription start
BsPEBP6	TATA-box	TATAA	1007	5	-	Arabidopsis thaliana	core promoter element around -30 of transcription start	core promoter element around -31 of transcription start	core promoter element around -32 of transcription start
BsPEBP6	TATA-box	TATA	1008	4	+	Arabidopsis thaliana	core promoter element around -30 of transcription start	core promoter element around -31 of transcription start	core promoter element around -32 of transcription start
BsPEBP6	TATA-box	ATATAT	1083	6	-	Brassica napus	core promoter element around -30 of transcription start	core promoter element around -31 of transcription start	core promoter element around -32 of transcription start
BsPEBP6	TATA-box	TATA	1084	4	-	Arabidopsis thaliana	core promoter element around -30 of transcription start	core promoter element around -31 of transcription start	core promoter element around -32 of transcription start
BsPEBP6	TATA-box	TATAAATA	1211	8	-	Daucus carota	core promoter element around -30 of transcription start	core promoter element around -31 of transcription start	core promoter element around -32 of transcription start
BsPEBP6	TATA-box	TATAAAT	1212	7	-	Brassica juncea	core promoter element around -30 of transcription start	core promoter element around -31 of transcription start	core promoter element around -32 of transcription start
BsPEBP6	TATA-box	TATAAA	1213	6	-	Helianthus annuus	core promoter element around -30 of transcription start	core promoter element around -31 of transcription start	core promoter element around -32 of transcription start
BsPEBP6	TATA-box	TATAA	1214	5	-	Arabidopsis thaliana	core promoter element around -30 of transcription start	core promoter element around -31 of transcription start	core promoter element around -32 of transcription start
BsPEBP6	TATA-box	TATA	1215	4	-	Arabidopsis thaliana	core promoter element around -30 of transcription start	core promoter element around -31 of transcription start	core promoter element around -32 of transcription start
BsPEBP6	TATA-box	TATA	1228	4	-	Arabidopsis thaliana	core promoter element around -30 of transcription start	core promoter element around -31 of transcription start	core promoter element around -32 of transcription start
BsPEBP6	TATA-box	TATACA	1232	6	-	Helianthus annuus	core promoter element around -30 of transcription start	core promoter element around -31 of transcription start	core promoter element around -32 of transcription start
BsPEBP6	TATA-box	TATA	1234	4	-	Arabidopsis thaliana	core promoter element around -30 of transcription start	core promoter element around -31 of transcription start	core promoter element around -32 of transcription start
BsPEBP6	TATA-box	ATATAA	1246	6	+	Brassica oleracea	core promoter element around -30 of transcription start	core promoter element around -31 of transcription start	core promoter element around -32 of transcription start
BsPEBP6	TATA-box	TATA	1247	4	-	Arabidopsis thaliana	core promoter element around -30 of transcription start	core promoter element around -31 of transcription start	core promoter element around -32 of transcription start
BsPEBP6	TATA-box	TATAA	1331	5	-	Arabidopsis thaliana	core promoter element around -30 of transcription start	core promoter element around -31 of transcription start	core promoter element around -32 of transcription start
BsPEBP6	TATA-box	TATA	1332	4	-	Arabidopsis thaliana	core promoter element around -30 of transcription start	core promoter element around -31 of transcription start	core promoter element around -32 of transcription start
BsPEBP6	TATA-box	TATACA	1588	6	-	Helianthus annuus	core promoter element around -30 of transcription start	core promoter element around -31 of transcription start	core promoter element around -32 of transcription start
BsPEBP6	TATA-box	TATA	1590	4	-	Arabidopsis thaliana	core promoter element around -30 of transcription start	core promoter element around -31 of transcription start	core promoter element around -32 of transcription start
BsPEBP6	TATA-box	TATAAA	1645	6	-	Helianthus annuus	core promoter element around -30 of transcription start	core promoter element around -31 of transcription start	core promoter element around -32 of transcription start
BsPEBP6	TATA-box	TATAA	1646	5	-	Arabidopsis thaliana	core promoter element around -30 of transcription start	core promoter element around -31 of transcription start	core promoter element around -32 of transcription start
BsPEBP6	TATA-box	TATA	1647	4	-	Arabidopsis thaliana	core promoter element around -30 of transcription start	core promoter element around -31 of transcription start	core promoter element around -32 of transcription start
BsPEBP6	TATA-box	ATTATA	1654	6	+	Brassica napus	core promoter element around -30 of transcription start	core promoter element around -31 of transcription start	core promoter element around -32 of transcription start
BsPEBP6	TATA-box	TATAA	1655	5	-	Arabidopsis thaliana	core promoter element around -30 of transcription start	core promoter element around -31 of transcription start	core promoter element around -32 of transcription start
BsPEBP6	TATA-box	TATA	1656	4	-	Arabidopsis thaliana	core promoter element around -30 of transcription start	core promoter element around -31 of transcription start	core promoter element around -32 of transcription start
BsPEBP6	TATA-box	TATAA	1667	5	-	Arabidopsis thaliana	core promoter element around -30 of transcription start	core promoter element around -31 of transcription start	core promoter element around -32 of transcription start
BsPEBP6	TATA-box	TATA	1668	4	-	Arabidopsis thaliana	core promoter element around -30 of transcription start	core promoter element around -31 of transcription start	core promoter element around -32 of transcription start
BsPEBP6	TATA-box	ATATAA	1681	6	+	Brassica oleracea	core promoter element around -30 of transcription start	core promoter element around -31 of transcription start	core promoter element around -32 of transcription start
BsPEBP6	TATA-box	TATA	1682	4	-	Arabidopsis thaliana	core promoter element around -30 of transcription start	core promoter element around -31 of transcription start	core promoter element around -32 of transcription start
BsPEBP6	TATA-box	TATACA	1735	6	-	Helianthus annuus	core promoter element around -30 of transcription start	core promoter element around -31 of transcription start	core promoter element around -32 of transcription start
BsPEBP6	TATA-box	TATA	1737	4	-	Arabidopsis thaliana	core promoter element around -30 of transcription start	core promoter element around -31 of transcription start	core promoter element around -32 of transcription start
BsPEBP6	TATA-box	TATA	1771	4	-	Arabidopsis thaliana	core promoter element around -30 of transcription start	core promoter element around -31 of transcription start	core promoter element around -32 of transcription start
BsPEBP6	TATA-box	ATATAA	1922	6	+	Brassica oleracea	core promoter element around -30 of transcription start	core promoter element around -31 of transcription start	core promoter element around -32 of transcription start
BsPEBP6	TATA-box	TATA	1923	4	-	Arabidopsis thaliana	core promoter element around -30 of transcription start	core promoter element around -31 of transcription start	core promoter element around -32 of transcription start
BsPEBP6	GATT-motif	CTCCTGATTAGC	487	11	+	Zea mays	part of a light responsive element	part of a light responsive element	part of a light responsive element
BsPEBP6	TCT-motif	TCTTAC	1193	6	-	Arabidopsis thaliana	part of a light responsive element	part of a light responsive element	part of a light responsive element
BsPEBP6	CAAT-box	CAAAT	51	5	+	Pisum sativum	common cis-acting element in promoter and enhancer regions	common cis-acting element in promoter and enhancer regions	common cis-acting element in promoter and enhancer regions
BsPEBP6	CAAT-box	CAAAT	322	5	-	Pisum sativum	common cis-acting element in promoter and enhancer regions	common cis-acting element in promoter and enhancer regions	common cis-acting element in promoter and enhancer regions
BsPEBP6	CAAT-box	CCAAT	367	5	+	Arabidopsis thaliana	common cis-acting element in promoter and enhancer regions	common cis-acting element in promoter and enhancer regions	common cis-acting element in promoter and enhancer regions
BsPEBP6	CAAT-box	CAAAT	424	5	+	Pisum sativum	common cis-acting element in promoter and enhancer regions	common cis-acting element in promoter and enhancer regions	common cis-acting element in promoter and enhancer regions
BsPEBP6	CAAT-box	CAAAT	537	5	-	Pisum sativum	common cis-acting element in promoter and enhancer regions	common cis-acting element in promoter and enhancer regions	common cis-acting element in promoter and enhancer regions
BsPEBP6	CAAT-box	CAAAT	550	5	-	Pisum sativum	common cis-acting element in promoter and enhancer regions	common cis-acting element in promoter and enhancer regions	common cis-acting element in promoter and enhancer regions
BsPEBP6	CAAT-box	CCAAT	595	5	+	Arabidopsis thaliana	common cis-acting element in promoter and enhancer regions	common cis-acting element in promoter and enhancer regions	common cis-acting element in promoter and enhancer regions
BsPEBP6	CAAT-box	CCAAT	699	5	-	Arabidopsis thaliana	common cis-acting element in promoter and enhancer regions	common cis-acting element in promoter and enhancer regions	common cis-acting element in promoter and enhancer regions
BsPEBP6	CAAT-box	CCAAT	1016	5	+	Arabidopsis thaliana	common cis-acting element in promoter and enhancer regions	common cis-acting element in promoter and enhancer regions	common cis-acting element in promoter and enhancer regions
BsPEBP6	CAAT-box	CAAAT	1026	5	-	Pisum sativum	common cis-acting element in promoter and enhancer regions	common cis-acting element in promoter and enhancer regions	common cis-acting element in promoter and enhancer regions
BsPEBP6	CAAT-box	CAAAT	1174	5	-	Pisum sativum	common cis-acting element in promoter and enhancer regions	common cis-acting element in promoter and enhancer regions	common cis-acting element in promoter and enhancer regions
BsPEBP6	CAAT-box	CAAAT	1476	5	-	Pisum sativum	common cis-acting element in promoter and enhancer regions	common cis-acting element in promoter and enhancer regions	common cis-acting element in promoter and enhancer regions
BsPEBP6	CAAT-box	CCAAT	1796	5	-	Arabidopsis thaliana	common cis-acting element in promoter and enhancer regions	common cis-acting element in promoter and enhancer regions	common cis-acting element in promoter and enhancer regions
BsPEBP6	CAAT-box	CCAAT	1933	5	+	Arabidopsis thaliana	common cis-acting element in promoter and enhancer regions	common cis-acting element in promoter and enhancer regions	common cis-acting element in promoter and enhancer regions
BsPEBP6	ARE	AAACCA	364	6	+	Zea mays	cis-acting regulatory element essential for the anaerobic induction	cis-acting regulatory element essential for the anaerobic induction	cis-acting regulatory element essential for the anaerobic induction
BsPEBP6	ARE	AAACCA	592	6	+	Zea mays	cis-acting regulatory element essential for the anaerobic induction	cis-acting regulatory element essential for the anaerobic induction	cis-acting regulatory element essential for the anaerobic induction
BsPEBP6	ABRE	TACGGTC	197	7	-	Arabidopsis thaliana	cis-acting element involved in the abscisic acid responsiveness	cis-acting element involved in the abscisic acid responsiveness	cis-acting element involved in the abscisic acid responsiveness
BsPEBP6	ABRE	CGTACGTGCA	1102	9	-	Hordeum vulgare	cis-acting element involved in the abscisic acid responsiveness	cis-acting element involved in the abscisic acid responsiveness	cis-acting element involved in the abscisic acid responsiveness
BsPEBP6	ABRE	ACGTG	1104	5	-	Arabidopsis thaliana	cis-acting element involved in the abscisic acid responsiveness	cis-acting element involved in the abscisic acid responsiveness	cis-acting element involved in the abscisic acid responsiveness
BsPEBP6	TGACG-motif	TGACG	146	5	-	Hordeum vulgare	cis-acting regulatory element involved in the MeJA-responsiveness	cis-acting regulatory element involved in the MeJA-responsiveness	cis-acting regulatory element involved in the MeJA-responsiveness
BsPEBP6	TGACG-motif	TGACG	1792	5	-	Hordeum vulgare	cis-acting regulatory element involved in the MeJA-responsiveness	cis-acting regulatory element involved in the MeJA-responsiveness	cis-acting regulatory element involved in the MeJA-responsiveness
BsPEBP6	Box 4	ATTAAT	1378	6	-	Petroselinum crispum	part of a conserved DNA module involved in light responsiveness	part of a conserved DNA module involved in light responsiveness	part of a conserved DNA module involved in light responsiveness
BsPEBP6	Box 4	ATTAAT	1677	6	-	Petroselinum crispum	part of a conserved DNA module involved in light responsiveness	part of a conserved DNA module involved in light responsiveness	part of a conserved DNA module involved in light responsiveness
BsPEBP6	TCCC-motif	TCTCCCT	1858	7	-	Spinacia oleracea	part of a light responsive element	part of a light responsive element	part of a light responsive element
BsPEBP6	CGTCA-motif	CGTCA	146	5	+	Hordeum vulgare	cis-acting regulatory element involved in the MeJA-responsiveness	cis-acting regulatory element involved in the MeJA-responsiveness	cis-acting regulatory element involved in the MeJA-responsiveness
BsPEBP6	CGTCA-motif	CGTCA	1792	5	+	Hordeum vulgare	cis-acting regulatory element involved in the MeJA-responsiveness	cis-acting regulatory element involved in the MeJA-responsiveness	cis-acting regulatory element involved in the MeJA-responsiveness
BsPEBP6	GT1-motif	GGTTAAT	971	7	+	Avena sativa	light responsive element	light responsive element	light responsive element
BsPEBP6	GT1-motif	GGTTAAT	1701	7	+	Avena sativa	light responsive element	light responsive element	light responsive element
BsPEBP6	I-box	GTATAAGGCC	1681	9	+	Larix laricina	part of a light responsive element	part of a light responsive element	part of a light responsive element
BsPEBP6	I-box	gGATAAGGTG	1741	9	+	Zea mays	part of a light responsive element	part of a light responsive element	part of a light responsive element
BsPEBP6	DRE core	GCCGAC	1149	6	-	Arabidopsis thaliana
BsPEBP6	Sp1	GGGCGG	605	6	-	Oryza sativa	light responsive element	light responsive element	light responsive element
BsPEBP6	Sp1	GGGCGG	939	6	-	Oryza sativa	light responsive element	light responsive element	light responsive element
BsPEBP6	P-box	CCTTTTG	77	7	+	Oryza sativa	gibberellin-responsive element	gibberellin-responsive element	gibberellin-responsive element
BsPEBP7	LTR	CCGAAA	650	6	-	Hordeum vulgare	cis-acting element involved in low-temperature responsiveness	cis-acting element involved in low-temperature responsiveness	cis-acting element involved in low-temperature responsiveness
BsPEBP7	ABRE	ACGTG	732	5	-	Arabidopsis thaliana	cis-acting element involved in the abscisic acid responsiveness	cis-acting element involved in the abscisic acid responsiveness	cis-acting element involved in the abscisic acid responsiveness
BsPEBP7	ABRE	ACGTG	1361	5	-	Arabidopsis thaliana	cis-acting element involved in the abscisic acid responsiveness	cis-acting element involved in the abscisic acid responsiveness	cis-acting element involved in the abscisic acid responsiveness
BsPEBP7	ABRE	ACGTG	1480	5	-	Arabidopsis thaliana	cis-acting element involved in the abscisic acid responsiveness	cis-acting element involved in the abscisic acid responsiveness	cis-acting element involved in the abscisic acid responsiveness
BsPEBP7	ABRE	ACGTG	1703	5	+	Arabidopsis thaliana	cis-acting element involved in the abscisic acid responsiveness	cis-acting element involved in the abscisic acid responsiveness	cis-acting element involved in the abscisic acid responsiveness
BsPEBP7	TGACG-motif	TGACG	626	5	-	Hordeum vulgare	cis-acting regulatory element involved in the MeJA-responsiveness	cis-acting regulatory element involved in the MeJA-responsiveness	cis-acting regulatory element involved in the MeJA-responsiveness
BsPEBP7	TGACG-motif	TGACG	734	5	-	Hordeum vulgare	cis-acting regulatory element involved in the MeJA-responsiveness	cis-acting regulatory element involved in the MeJA-responsiveness	cis-acting regulatory element involved in the MeJA-responsiveness
BsPEBP7	TGACG-motif	TGACG	855	5	-	Hordeum vulgare	cis-acting regulatory element involved in the MeJA-responsiveness	cis-acting regulatory element involved in the MeJA-responsiveness	cis-acting regulatory element involved in the MeJA-responsiveness
BsPEBP7	TGACG-motif	TGACG	1668	5	-	Hordeum vulgare	cis-acting regulatory element involved in the MeJA-responsiveness	cis-acting regulatory element involved in the MeJA-responsiveness	cis-acting regulatory element involved in the MeJA-responsiveness
BsPEBP7	Box 4	ATTAAT	709	6	+	Petroselinum crispum	part of a conserved DNA module involved in light responsiveness	part of a conserved DNA module involved in light responsiveness	part of a conserved DNA module involved in light responsiveness
BsPEBP7	TCA-element	CCATCTTTTT	768	9	+	Nicotiana tabacum	cis-acting element involved in salicylic acid responsiveness	cis-acting element involved in salicylic acid responsiveness	cis-acting element involved in salicylic acid responsiveness
BsPEBP7	CAT-box	GCCACT	1056	6	-	Arabidopsis thaliana	cis-acting regulatory element related to meristem expression	cis-acting regulatory element related to meristem expression	cis-acting regulatory element related to meristem expression
BsPEBP7	CGTCA-motif	CGTCA	626	5	+	Hordeum vulgare	cis-acting regulatory element involved in the MeJA-responsiveness	cis-acting regulatory element involved in the MeJA-responsiveness	cis-acting regulatory element involved in the MeJA-responsiveness
BsPEBP7	CGTCA-motif	CGTCA	734	5	+	Hordeum vulgare	cis-acting regulatory element involved in the MeJA-responsiveness	cis-acting regulatory element involved in the MeJA-responsiveness	cis-acting regulatory element involved in the MeJA-responsiveness
BsPEBP7	CGTCA-motif	CGTCA	855	5	+	Hordeum vulgare	cis-acting regulatory element involved in the MeJA-responsiveness	cis-acting regulatory element involved in the MeJA-responsiveness	cis-acting regulatory element involved in the MeJA-responsiveness
BsPEBP7	CGTCA-motif	CGTCA	1668	5	+	Hordeum vulgare	cis-acting regulatory element involved in the MeJA-responsiveness	cis-acting regulatory element involved in the MeJA-responsiveness	cis-acting regulatory element involved in the MeJA-responsiveness
BsPEBP7	L-box	ATCCCACCTAC	1104	11	+	Petroselinum crispum	part of a light responsive element	part of a light responsive element	part of a light responsive element
BsPEBP7	TATA-box	TACAAAA	89	7	-	Oryza sativa	core promoter element around -30 of transcription start	core promoter element around -31 of transcription start	core promoter element around -32 of transcription start
BsPEBP7	TATA-box	ATTATA	155	6	+	Brassica napus	core promoter element around -30 of transcription start	core promoter element around -31 of transcription start	core promoter element around -32 of transcription start
BsPEBP7	TATA-box	TATAA	156	5	-	Arabidopsis thaliana	core promoter element around -30 of transcription start	core promoter element around -31 of transcription start	core promoter element around -32 of transcription start
BsPEBP7	TATA-box	TATA	157	4	+	Arabidopsis thaliana	core promoter element around -30 of transcription start	core promoter element around -31 of transcription start	core promoter element around -32 of transcription start
BsPEBP7	TATA-box	TATAA	235	5	-	Arabidopsis thaliana	core promoter element around -30 of transcription start	core promoter element around -31 of transcription start	core promoter element around -32 of transcription start
BsPEBP7	TATA-box	TATA	236	4	+	Arabidopsis thaliana	core promoter element around -30 of transcription start	core promoter element around -31 of transcription start	core promoter element around -32 of transcription start
BsPEBP7	TATA-box	ATATAA	403	6	+	Brassica oleracea	core promoter element around -30 of transcription start	core promoter element around -31 of transcription start	core promoter element around -32 of transcription start
BsPEBP7	TATA-box	TATA	404	4	+	Arabidopsis thaliana	core promoter element around -30 of transcription start	core promoter element around -31 of transcription start	core promoter element around -32 of transcription start
BsPEBP7	TATA-box	TATACA	443	6	-	Helianthus annuus	core promoter element around -30 of transcription start	core promoter element around -31 of transcription start	core promoter element around -32 of transcription start
BsPEBP7	TATA-box	TATA	445	4	+	Arabidopsis thaliana	core promoter element around -30 of transcription start	core promoter element around -31 of transcription start	core promoter element around -32 of transcription start
BsPEBP7	TATA-box	ATATAA	460	6	+	Brassica oleracea	core promoter element around -30 of transcription start	core promoter element around -31 of transcription start	core promoter element around -32 of transcription start
BsPEBP7	TATA-box	TATA	461	4	+	Arabidopsis thaliana	core promoter element around -30 of transcription start	core promoter element around -31 of transcription start	core promoter element around -32 of transcription start
BsPEBP7	TATA-box	TATAAA	583	6	-	Helianthus annuus	core promoter element around -30 of transcription start	core promoter element around -31 of transcription start	core promoter element around -32 of transcription start
BsPEBP7	TATA-box	TATAA	584	5	-	Arabidopsis thaliana	core promoter element around -30 of transcription start	core promoter element around -31 of transcription start	core promoter element around -32 of transcription start
BsPEBP7	TATA-box	TATA	585	4	+	Arabidopsis thaliana	core promoter element around -30 of transcription start	core promoter element around -31 of transcription start	core promoter element around -32 of transcription start
BsPEBP7	TATA-box	TATAAA	691	6	-	Helianthus annuus	core promoter element around -30 of transcription start	core promoter element around -31 of transcription start	core promoter element around -32 of transcription start
BsPEBP7	TATA-box	TATAA	692	5	-	Arabidopsis thaliana	core promoter element around -30 of transcription start	core promoter element around -31 of transcription start	core promoter element around -32 of transcription start
BsPEBP7	TATA-box	TATA	693	4	+	Arabidopsis thaliana	core promoter element around -30 of transcription start	core promoter element around -31 of transcription start	core promoter element around -32 of transcription start
BsPEBP7	TATA-box	TACATAAA	702	8	+	Oryza sativa	core promoter element around -30 of transcription start	core promoter element around -31 of transcription start	core promoter element around -32 of transcription start
BsPEBP7	TATA-box	TATAA	1446	5	-	Arabidopsis thaliana	core promoter element around -30 of transcription start	core promoter element around -31 of transcription start	core promoter element around -32 of transcription start
BsPEBP7	TATA-box	TATA	1447	4	-	Arabidopsis thaliana	core promoter element around -30 of transcription start	core promoter element around -31 of transcription start	core promoter element around -32 of transcription start
BsPEBP7	TATA-box	TATAAAT	1498	7	-	Brassica juncea	core promoter element around -30 of transcription start	core promoter element around -31 of transcription start	core promoter element around -32 of transcription start
BsPEBP7	TATA-box	TATAAA	1499	6	-	Helianthus annuus	core promoter element around -30 of transcription start	core promoter element around -31 of transcription start	core promoter element around -32 of transcription start
BsPEBP7	TATA-box	TATAA	1500	5	-	Arabidopsis thaliana	core promoter element around -30 of transcription start	core promoter element around -31 of transcription start	core promoter element around -32 of transcription start
BsPEBP7	TATA-box	TATA	1501	4	-	Arabidopsis thaliana	core promoter element around -30 of transcription start	core promoter element around -31 of transcription start	core promoter element around -32 of transcription start
BsPEBP7	TATA-box	ATTATA	1713	6	+	Brassica napus	core promoter element around -30 of transcription start	core promoter element around -31 of transcription start	core promoter element around -32 of transcription start
BsPEBP7	TATA-box	TATAA	1714	5	-	Arabidopsis thaliana	core promoter element around -30 of transcription start	core promoter element around -31 of transcription start	core promoter element around -32 of transcription start
BsPEBP7	TATA-box	TATA	1715	4	-	Arabidopsis thaliana	core promoter element around -30 of transcription start	core promoter element around -31 of transcription start	core promoter element around -32 of transcription start
BsPEBP7	TATA-box	ATATAA	1942	6	+	Brassica oleracea	core promoter element around -30 of transcription start	core promoter element around -31 of transcription start	core promoter element around -32 of transcription start
BsPEBP7	TATA-box	TATA	1943	4	-	Arabidopsis thaliana	core promoter element around -30 of transcription start	core promoter element around -31 of transcription start	core promoter element around -32 of transcription start
BsPEBP7	TATA-box	ATATAT	2001	6	-	Brassica napus	core promoter element around -30 of transcription start	core promoter element around -31 of transcription start	core promoter element around -32 of transcription start
BsPEBP7	TATA-box	TATA	2002	4	-	Arabidopsis thaliana	core promoter element around -30 of transcription start	core promoter element around -31 of transcription start	core promoter element around -32 of transcription start
BsPEBP7	TCT-motif	TCTTAC	1246	6	+	Arabidopsis thaliana	part of a light responsive element	part of a light responsive element	part of a light responsive element
BsPEBP7	TCT-motif	TCTTAC	1314	6	-	Arabidopsis thaliana	part of a light responsive element	part of a light responsive element	part of a light responsive element
BsPEBP7	G-box	CACGAC	590	6	+	Zea mays	cis-acting regulatory element involved in light responsiveness	cis-acting regulatory element involved in light responsiveness	cis-acting regulatory element involved in light responsiveness
BsPEBP7	G-box	CACGTC	732	6	+	Zea mays	cis-acting regulatory element involved in light responsiveness	cis-acting regulatory element involved in light responsiveness	cis-acting regulatory element involved in light responsiveness
BsPEBP7	G-box	TACGTG	1361	6	-	Arabidopsis thaliana	cis-acting regulatory element involved in light responsiveness	cis-acting regulatory element involved in light responsiveness	cis-acting regulatory element involved in light responsiveness
BsPEBP7	G-box	CCACGTAA	1479	8	+	Brassica napus	cis-acting regulatory element involved in light responsiveness	cis-acting regulatory element involved in light responsiveness	cis-acting regulatory element involved in light responsiveness
BsPEBP7	G-box	TACGTG	1480	6	-	Arabidopsis thaliana	cis-acting regulatory element involved in light responsiveness	cis-acting regulatory element involved in light responsiveness	cis-acting regulatory element involved in light responsiveness
BsPEBP7	G-box	CACGTC	1702	6	-	Zea mays	cis-acting regulatory element involved in light responsiveness	cis-acting regulatory element involved in light responsiveness	cis-acting regulatory element involved in light responsiveness
BsPEBP7	Box II	TGGTAATAA	527	9	+	Solanum tuberosum	part of a light responsive element	part of a light responsive element	part of a light responsive element
BsPEBP7	TGA-element	AACGAC	215	6	+	Brassica oleracea	auxin-responsive element	auxin-responsive element	auxin-responsive element
BsPEBP7	TGA-element	AACGAC	327	6	+	Brassica oleracea	auxin-responsive element	auxin-responsive element	auxin-responsive element
BsPEBP7	TGA-element	AACGAC	1575	6	+	Brassica oleracea	auxin-responsive element	auxin-responsive element	auxin-responsive element
BsPEBP7	CAAT-box	CAAAT	152	5	+	Pisum sativum	common cis-acting element in promoter and enhancer regions	common cis-acting element in promoter and enhancer regions	common cis-acting element in promoter and enhancer regions
BsPEBP7	CAAT-box	CCAAT	457	5	+	Arabidopsis thaliana	common cis-acting element in promoter and enhancer regions	common cis-acting element in promoter and enhancer regions	common cis-acting element in promoter and enhancer regions
BsPEBP7	CAAT-box	CAAAT	644	5	-	Pisum sativum	common cis-acting element in promoter and enhancer regions	common cis-acting element in promoter and enhancer regions	common cis-acting element in promoter and enhancer regions
BsPEBP7	CAAT-box	CAAAT	797	5	-	Pisum sativum	common cis-acting element in promoter and enhancer regions	common cis-acting element in promoter and enhancer regions	common cis-acting element in promoter and enhancer regions
BsPEBP7	CAAT-box	CAAAT	883	5	-	Pisum sativum	common cis-acting element in promoter and enhancer regions	common cis-acting element in promoter and enhancer regions	common cis-acting element in promoter and enhancer regions
BsPEBP7	CAAT-box	CCAAT	927	5	+	Arabidopsis thaliana	common cis-acting element in promoter and enhancer regions	common cis-acting element in promoter and enhancer regions	common cis-acting element in promoter and enhancer regions
BsPEBP7	CAAT-box	CAAAT	1045	5	-	Pisum sativum	common cis-acting element in promoter and enhancer regions	common cis-acting element in promoter and enhancer regions	common cis-acting element in promoter and enhancer regions
BsPEBP7	CAAT-box	CAAAT	1233	5	+	Pisum sativum	common cis-acting element in promoter and enhancer regions	common cis-acting element in promoter and enhancer regions	common cis-acting element in promoter and enhancer regions
BsPEBP7	CAAT-box	CCAAT	1293	5	+	Arabidopsis thaliana	common cis-acting element in promoter and enhancer regions	common cis-acting element in promoter and enhancer regions	common cis-acting element in promoter and enhancer regions
BsPEBP7	CAAT-box	CCAAT	1296	5	-	Arabidopsis thaliana	common cis-acting element in promoter and enhancer regions	common cis-acting element in promoter and enhancer regions	common cis-acting element in promoter and enhancer regions
BsPEBP7	CAAT-box	CAAAT	1355	5	+	Pisum sativum	common cis-acting element in promoter and enhancer regions	common cis-acting element in promoter and enhancer regions	common cis-acting element in promoter and enhancer regions
BsPEBP7	CAAT-box	CAAAT	1367	5	+	Pisum sativum	common cis-acting element in promoter and enhancer regions	common cis-acting element in promoter and enhancer regions	common cis-acting element in promoter and enhancer regions
BsPEBP7	CAAT-box	CAAAT	1615	5	-	Pisum sativum	common cis-acting element in promoter and enhancer regions	common cis-acting element in promoter and enhancer regions	common cis-acting element in promoter and enhancer regions
BsPEBP7	CAAT-box	CAAAT	1651	5	+	Pisum sativum	common cis-acting element in promoter and enhancer regions	common cis-acting element in promoter and enhancer regions	common cis-acting element in promoter and enhancer regions
BsPEBP7	CAAT-box	CAAAT	1654	5	-	Pisum sativum	common cis-acting element in promoter and enhancer regions	common cis-acting element in promoter and enhancer regions	common cis-acting element in promoter and enhancer regions
BsPEBP7	ARE	AAACCA	375	6	+	Zea mays	cis-acting regulatory element essential for the anaerobic induction	cis-acting regulatory element essential for the anaerobic induction	cis-acting regulatory element essential for the anaerobic induction
BsPEBP7	ARE	AAACCA	385	6	+	Zea mays	cis-acting regulatory element essential for the anaerobic induction	cis-acting regulatory element essential for the anaerobic induction	cis-acting regulatory element essential for the anaerobic induction
BsPEBP8	GCN4_motif	TGAGTCA	1614	7	-	Oryza sativa	cis-regulatory element involved in endosperm expression	cis-regulatory element involved in endosperm expression	cis-regulatory element involved in endosperm expression
BsPEBP8	G-box	TACGTG	1776	6	+	Arabidopsis thaliana	cis-acting regulatory element involved in light responsiveness	cis-acting regulatory element involved in light responsiveness	cis-acting regulatory element involved in light responsiveness
BsPEBP8	G-box	ACACGTGT	1866	8	-	Brassica napus	cis-acting regulatory element involved in light responsiveness	cis-acting regulatory element involved in light responsiveness	cis-acting regulatory element involved in light responsiveness
BsPEBP8	G-box	CACGTG	1867	6	-	Arabidopsis thaliana	cis-acting regulatory element involved in light responsiveness	cis-acting regulatory element involved in light responsiveness	cis-acting regulatory element involved in light responsiveness
BsPEBP8	G-box	tcCACGTGTCACT	1948	12	+	Glycine max	cis-acting regulatory element involved in light responsiveness	cis-acting regulatory element involved in light responsiveness	cis-acting regulatory element involved in light responsiveness
BsPEBP8	TCT-motif	TCTTAC	164	6	+	Arabidopsis thaliana	part of a light responsive element	part of a light responsive element	part of a light responsive element
BsPEBP8	TCT-motif	TCTTAC	434	6	+	Arabidopsis thaliana	part of a light responsive element	part of a light responsive element	part of a light responsive element
BsPEBP8	CAAT-box	CAAAT	137	5	+	Pisum sativum	common cis-acting element in promoter and enhancer regions	common cis-acting element in promoter and enhancer regions	common cis-acting element in promoter and enhancer regions
BsPEBP8	CAAT-box	CCAAT	221	5	+	Arabidopsis thaliana	common cis-acting element in promoter and enhancer regions	common cis-acting element in promoter and enhancer regions	common cis-acting element in promoter and enhancer regions
BsPEBP8	CAAT-box	CAAAT	226	5	+	Pisum sativum	common cis-acting element in promoter and enhancer regions	common cis-acting element in promoter and enhancer regions	common cis-acting element in promoter and enhancer regions
BsPEBP8	CAAT-box	CAAAT	322	5	-	Pisum sativum	common cis-acting element in promoter and enhancer regions	common cis-acting element in promoter and enhancer regions	common cis-acting element in promoter and enhancer regions
BsPEBP8	CAAT-box	CAAAT	331	5	+	Pisum sativum	common cis-acting element in promoter and enhancer regions	common cis-acting element in promoter and enhancer regions	common cis-acting element in promoter and enhancer regions
BsPEBP8	CAAT-box	CAAAT	364	5	+	Pisum sativum	common cis-acting element in promoter and enhancer regions	common cis-acting element in promoter and enhancer regions	common cis-acting element in promoter and enhancer regions
BsPEBP8	CAAT-box	CCAAT	414	5	+	Arabidopsis thaliana	common cis-acting element in promoter and enhancer regions	common cis-acting element in promoter and enhancer regions	common cis-acting element in promoter and enhancer regions
BsPEBP8	CAAT-box	CCAAT	468	5	+	Arabidopsis thaliana	common cis-acting element in promoter and enhancer regions	common cis-acting element in promoter and enhancer regions	common cis-acting element in promoter and enhancer regions
BsPEBP8	CAAT-box	CCAAT	518	5	+	Arabidopsis thaliana	common cis-acting element in promoter and enhancer regions	common cis-acting element in promoter and enhancer regions	common cis-acting element in promoter and enhancer regions
BsPEBP8	CAAT-box	CCCAATTT	536	8	+	Arabidopsis thaliana	common cis-acting element in promoter and enhancer regions	common cis-acting element in promoter and enhancer regions	common cis-acting element in promoter and enhancer regions
BsPEBP8	CAAT-box	CCAAT	537	5	+	Arabidopsis thaliana	common cis-acting element in promoter and enhancer regions	common cis-acting element in promoter and enhancer regions	common cis-acting element in promoter and enhancer regions
BsPEBP8	CAAT-box	CAAAT	568	5	-	Pisum sativum	common cis-acting element in promoter and enhancer regions	common cis-acting element in promoter and enhancer regions	common cis-acting element in promoter and enhancer regions
BsPEBP8	CAAT-box	CAAAT	675	5	+	Pisum sativum	common cis-acting element in promoter and enhancer regions	common cis-acting element in promoter and enhancer regions	common cis-acting element in promoter and enhancer regions
BsPEBP8	CAAT-box	CAAAT	713	5	+	Pisum sativum	common cis-acting element in promoter and enhancer regions	common cis-acting element in promoter and enhancer regions	common cis-acting element in promoter and enhancer regions
BsPEBP8	CAAT-box	CAAAT	734	5	+	Pisum sativum	common cis-acting element in promoter and enhancer regions	common cis-acting element in promoter and enhancer regions	common cis-acting element in promoter and enhancer regions
BsPEBP8	CAAT-box	CAAAT	817	5	-	Pisum sativum	common cis-acting element in promoter and enhancer regions	common cis-acting element in promoter and enhancer regions	common cis-acting element in promoter and enhancer regions
BsPEBP8	CAAT-box	CAAAT	858	5	-	Pisum sativum	common cis-acting element in promoter and enhancer regions	common cis-acting element in promoter and enhancer regions	common cis-acting element in promoter and enhancer regions
BsPEBP8	CAAT-box	CAAAT	1139	5	-	Pisum sativum	common cis-acting element in promoter and enhancer regions	common cis-acting element in promoter and enhancer regions	common cis-acting element in promoter and enhancer regions
BsPEBP8	CAAT-box	CAAAT	1197	5	-	Pisum sativum	common cis-acting element in promoter and enhancer regions	common cis-acting element in promoter and enhancer regions	common cis-acting element in promoter and enhancer regions
BsPEBP8	CAAT-box	CAAAT	1412	5	+	Pisum sativum	common cis-acting element in promoter and enhancer regions	common cis-acting element in promoter and enhancer regions	common cis-acting element in promoter and enhancer regions
BsPEBP8	CAAT-box	CAAAT	1435	5	+	Pisum sativum	common cis-acting element in promoter and enhancer regions	common cis-acting element in promoter and enhancer regions	common cis-acting element in promoter and enhancer regions
BsPEBP8	CAAT-box	CAAAT	1461	5	+	Pisum sativum	common cis-acting element in promoter and enhancer regions	common cis-acting element in promoter and enhancer regions	common cis-acting element in promoter and enhancer regions
BsPEBP8	CAAT-box	CCAAT	1493	5	+	Arabidopsis thaliana	common cis-acting element in promoter and enhancer regions	common cis-acting element in promoter and enhancer regions	common cis-acting element in promoter and enhancer regions
BsPEBP8	CAAT-box	CAAAT	1619	5	+	Pisum sativum	common cis-acting element in promoter and enhancer regions	common cis-acting element in promoter and enhancer regions	common cis-acting element in promoter and enhancer regions
BsPEBP8	CAAT-box	CAAAT	1813	5	-	Pisum sativum	common cis-acting element in promoter and enhancer regions	common cis-acting element in promoter and enhancer regions	common cis-acting element in promoter and enhancer regions
BsPEBP8	CAAT-box	CAAAT	1929	5	+	Pisum sativum	common cis-acting element in promoter and enhancer regions	common cis-acting element in promoter and enhancer regions	common cis-acting element in promoter and enhancer regions
BsPEBP8	TGACG-motif	TGACG	1571	5	-	Hordeum vulgare	cis-acting regulatory element involved in the MeJA-responsiveness	cis-acting regulatory element involved in the MeJA-responsiveness	cis-acting regulatory element involved in the MeJA-responsiveness
BsPEBP8	G-Box	CACGTG	1867	6	-	Pisum sativum	cis-acting regulatory element involved in light responsiveness	cis-acting regulatory element involved in light responsiveness	cis-acting regulatory element involved in light responsiveness
BsPEBP8	LTR	CCGAAA	706	6	+	Hordeum vulgare	cis-acting element involved in low-temperature responsiveness	cis-acting element involved in low-temperature responsiveness	cis-acting element involved in low-temperature responsiveness
BsPEBP8	LTR	CCGAAA	717	6	-	Hordeum vulgare	cis-acting element involved in low-temperature responsiveness	cis-acting element involved in low-temperature responsiveness	cis-acting element involved in low-temperature responsiveness
BsPEBP8	LTR	CCGAAA	1297	6	+	Hordeum vulgare	cis-acting element involved in low-temperature responsiveness	cis-acting element involved in low-temperature responsiveness	cis-acting element involved in low-temperature responsiveness
BsPEBP8	GT1-motif	GGTTAA	57	6	-	Arabidopsis thaliana	light responsive element	light responsive element	light responsive element
BsPEBP8	GT1-motif	GGTTAA	748	6	+	Arabidopsis thaliana	light responsive element	light responsive element	light responsive element
BsPEBP8	GT1-motif	GGTTAA	1500	6	-	Arabidopsis thaliana	light responsive element	light responsive element	light responsive element
BsPEBP8	GT1-motif	GGTTAA	1542	6	-	Arabidopsis thaliana	light responsive element	light responsive element	light responsive element
BsPEBP8	CGTCA-motif	CGTCA	1571	5	+	Hordeum vulgare	cis-acting regulatory element involved in the MeJA-responsiveness	cis-acting regulatory element involved in the MeJA-responsiveness	cis-acting regulatory element involved in the MeJA-responsiveness
BsPEBP8	Box 4	ATTAAT	43	6	+	Petroselinum crispum	part of a conserved DNA module involved in light responsiveness	part of a conserved DNA module involved in light responsiveness	part of a conserved DNA module involved in light responsiveness
BsPEBP8	Box 4	ATTAAT	1159	6	-	Petroselinum crispum	part of a conserved DNA module involved in light responsiveness	part of a conserved DNA module involved in light responsiveness	part of a conserved DNA module involved in light responsiveness
BsPEBP8	Box 4	ATTAAT	1208	6	-	Petroselinum crispum	part of a conserved DNA module involved in light responsiveness	part of a conserved DNA module involved in light responsiveness	part of a conserved DNA module involved in light responsiveness
BsPEBP8	Box 4	ATTAAT	1581	6	-	Petroselinum crispum	part of a conserved DNA module involved in light responsiveness	part of a conserved DNA module involved in light responsiveness	part of a conserved DNA module involved in light responsiveness
BsPEBP8	TC-rich repeats	GTTTTCTTAC	723	9	+	Nicotiana tabacum	cis-acting element involved in defense and stress responsiveness	cis-acting element involved in defense and stress responsiveness	cis-acting element involved in defense and stress responsiveness
BsPEBP8	TC-rich repeats	GTTTTCTTAC	1649	9	-	Nicotiana tabacum	cis-acting element involved in defense and stress responsiveness	cis-acting element involved in defense and stress responsiveness	cis-acting element involved in defense and stress responsiveness
BsPEBP8	AT-rich sequence	TAAAATACT	198	9	+	Pisum sativum	element for maximal elicitor-mediated activation (2copies)	element for maximal elicitor-mediated activation (3copies)	element for maximal elicitor-mediated activation (4copies)
BsPEBP8	P-box	CCTTTTG	1306	7	-	Oryza sativa	gibberellin-responsive element	gibberellin-responsive element	gibberellin-responsive element
BsPEBP8	HD-Zip 1	CAAT(A/T)ATTG	1252	8.5	-	Arabidopsis thaliana	element involved in differentiation of the palisade mesophyll cells	element involved in differentiation of the palisade mesophyll cells	element involved in differentiation of the palisade mesophyll cells
BsPEBP8	circadian	CAAAGATATC	137	9	+	Lycopersicon esculentum	cis-acting regulatory element involved in circadian control	cis-acting regulatory element involved in circadian control	cis-acting regulatory element involved in circadian control
BsPEBP8	A-box	CCGTCC	1794	6	-	Petroselinum crispum	cis-acting regulatory element	cis-acting regulatory element	cis-acting regulatory element
BsPEBP8	TATA-box	ATATAA	36	6	+	Brassica oleracea	core promoter element around -30 of transcription start	core promoter element around -31 of transcription start	core promoter element around -32 of transcription start
BsPEBP8	TATA-box	TATA	37	4	+	Arabidopsis thaliana	core promoter element around -30 of transcription start	core promoter element around -31 of transcription start	core promoter element around -32 of transcription start
BsPEBP8	TATA-box	ATATAT	140	6	+	Brassica napus	core promoter element around -30 of transcription start	core promoter element around -31 of transcription start	core promoter element around -32 of transcription start
BsPEBP8	TATA-box	TATA	141	4	+	Arabidopsis thaliana	core promoter element around -30 of transcription start	core promoter element around -31 of transcription start	core promoter element around -32 of transcription start
BsPEBP8	TATA-box	TATAAAA	659	7	-	Pisum sativum	core promoter element around -30 of transcription start	core promoter element around -31 of transcription start	core promoter element around -32 of transcription start
BsPEBP8	TATA-box	TATAAA	660	6	-	Helianthus annuus	core promoter element around -30 of transcription start	core promoter element around -31 of transcription start	core promoter element around -32 of transcription start
BsPEBP8	TATA-box	TATATAA	661	7	-	Arabidopsis thaliana	core promoter element around -30 of transcription start	core promoter element around -31 of transcription start	core promoter element around -32 of transcription start
BsPEBP8	TATA-box	TATATA	662	6	+	Arabidopsis thaliana	core promoter element around -30 of transcription start	core promoter element around -31 of transcription start	core promoter element around -32 of transcription start
BsPEBP8	TATA-box	ATATAT	663	6	+	Brassica napus	core promoter element around -30 of transcription start	core promoter element around -31 of transcription start	core promoter element around -32 of transcription start
BsPEBP8	TATA-box	TATA	664	4	+	Arabidopsis thaliana	core promoter element around -30 of transcription start	core promoter element around -31 of transcription start	core promoter element around -32 of transcription start
BsPEBP8	TATA-box	TACAAAA	916	7	-	Oryza sativa	core promoter element around -30 of transcription start	core promoter element around -31 of transcription start	core promoter element around -32 of transcription start
BsPEBP8	TATA-box	ATATAA	1008	6	+	Brassica oleracea	core promoter element around -30 of transcription start	core promoter element around -31 of transcription start	core promoter element around -32 of transcription start
BsPEBP8	TATA-box	TATA	1009	4	-	Arabidopsis thaliana	core promoter element around -30 of transcription start	core promoter element around -31 of transcription start	core promoter element around -32 of transcription start
BsPEBP8	TATA-box	TACAAAA	1304	7	+	Oryza sativa	core promoter element around -30 of transcription start	core promoter element around -31 of transcription start	core promoter element around -32 of transcription start
BsPEBP8	TATA-box	TATA	1859	4	-	Arabidopsis thaliana	core promoter element around -30 of transcription start	core promoter element around -31 of transcription start	core promoter element around -32 of transcription start
BsPEBP8	AuxRR-core	GGTCCAT	1330	7	-	Nicotiana tabacum	cis-acting regulatory element involved in auxin responsiveness	cis-acting regulatory element involved in auxin responsiveness	cis-acting regulatory element involved in auxin responsiveness
BsPEBP8	GARE-motif	TCTGTTG	1452	7	+	Brassica oleracea	gibberellin-responsive element	gibberellin-responsive element	gibberellin-responsive element
BsPEBP8	ABRE	ACGTG	1777	5	+	Arabidopsis thaliana	cis-acting element involved in the abscisic acid responsiveness	cis-acting element involved in the abscisic acid responsiveness	cis-acting element involved in the abscisic acid responsiveness
BsPEBP8	ABRE	CACGTG	1867	6	-	Arabidopsis thaliana	cis-acting element involved in the abscisic acid responsiveness	cis-acting element involved in the abscisic acid responsiveness	cis-acting element involved in the abscisic acid responsiveness
BsPEBP8	ABRE	ACGTG	1868	5	+	Arabidopsis thaliana	cis-acting element involved in the abscisic acid responsiveness	cis-acting element involved in the abscisic acid responsiveness	cis-acting element involved in the abscisic acid responsiveness
BsPEBP8	TCA-element	TCAGAAGAGG	1749	9	-	Brassica oleracea	cis-acting element involved in salicylic acid responsiveness	cis-acting element involved in salicylic acid responsiveness	cis-acting element involved in salicylic acid responsiveness
BsPEBP8	TCCC-motif	TCTCCCT	881	7	-	Spinacia oleracea	part of a light responsive element	part of a light responsive element	part of a light responsive element
BsPEBP8	TCCC-motif	TCTCCCT	1029	7	-	Spinacia oleracea	part of a light responsive element	part of a light responsive element	part of a light responsive element
BsPEBP8	3-AF1 binding site	TAAGAGAGGAA	782	10	+	Solanum tuberosum	light responsive element	light responsive element	light responsive element
BsPEBP9	LTR	CCGAAA	238	6	-	Hordeum vulgare	cis-acting element involved in low-temperature responsiveness	cis-acting element involved in low-temperature responsiveness	cis-acting element involved in low-temperature responsiveness
BsPEBP9	LTR	CCGAAA	393	6	+	Hordeum vulgare	cis-acting element involved in low-temperature responsiveness	cis-acting element involved in low-temperature responsiveness	cis-acting element involved in low-temperature responsiveness
BsPEBP9	LTR	CCGAAA	539	6	-	Hordeum vulgare	cis-acting element involved in low-temperature responsiveness	cis-acting element involved in low-temperature responsiveness	cis-acting element involved in low-temperature responsiveness
BsPEBP9	LTR	CCGAAA	1000	6	+	Hordeum vulgare	cis-acting element involved in low-temperature responsiveness	cis-acting element involved in low-temperature responsiveness	cis-acting element involved in low-temperature responsiveness
BsPEBP9	ABRE	ACGTG	254	5	-	Arabidopsis thaliana	cis-acting element involved in the abscisic acid responsiveness	cis-acting element involved in the abscisic acid responsiveness	cis-acting element involved in the abscisic acid responsiveness
BsPEBP9	ABRE	ACGTG	1127	5	+	Arabidopsis thaliana	cis-acting element involved in the abscisic acid responsiveness	cis-acting element involved in the abscisic acid responsiveness	cis-acting element involved in the abscisic acid responsiveness
BsPEBP9	ABRE	CACGTG	1907	6	-	Arabidopsis thaliana	cis-acting element involved in the abscisic acid responsiveness	cis-acting element involved in the abscisic acid responsiveness	cis-acting element involved in the abscisic acid responsiveness
BsPEBP9	ABRE	ACGTG	1908	5	+	Arabidopsis thaliana	cis-acting element involved in the abscisic acid responsiveness	cis-acting element involved in the abscisic acid responsiveness	cis-acting element involved in the abscisic acid responsiveness
BsPEBP9	TGACG-motif	TGACG	256	5	-	Hordeum vulgare	cis-acting regulatory element involved in the MeJA-responsiveness	cis-acting regulatory element involved in the MeJA-responsiveness	cis-acting regulatory element involved in the MeJA-responsiveness
BsPEBP9	TGACG-motif	TGACG	344	5	-	Hordeum vulgare	cis-acting regulatory element involved in the MeJA-responsiveness	cis-acting regulatory element involved in the MeJA-responsiveness	cis-acting regulatory element involved in the MeJA-responsiveness
BsPEBP9	G-Box	CACGTG	1907	6	-	Pisum sativum	cis-acting regulatory element involved in light responsiveness	cis-acting regulatory element involved in light responsiveness	cis-acting regulatory element involved in light responsiveness
BsPEBP9	I-box	TGATAATGT	1777	9	+	Solanum tuberosum	part of a light responsive element	part of a light responsive element	part of a light responsive element
BsPEBP9	P-box	CCTTTTG	1879	7	-	Oryza sativa	gibberellin-responsive element	gibberellin-responsive element	gibberellin-responsive element
BsPEBP9	Sp1	GGGCGG	118	6	+	Oryza sativa	light responsive element	light responsive element	light responsive element
BsPEBP9	Sp1	GGGCGG	1489	6	+	Oryza sativa	light responsive element	light responsive element	light responsive element
BsPEBP9	Box 4	ATTAAT	1150	6	-	Petroselinum crispum	part of a conserved DNA module involved in light responsiveness	part of a conserved DNA module involved in light responsiveness	part of a conserved DNA module involved in light responsiveness
BsPEBP9	Box 4	ATTAAT	1807	6	-	Petroselinum crispum	part of a conserved DNA module involved in light responsiveness	part of a conserved DNA module involved in light responsiveness	part of a conserved DNA module involved in light responsiveness
BsPEBP9	TC-rich repeats	ATTCTCTAAC	1227	9	-	Nicotiana tabacum	cis-acting element involved in defense and stress responsiveness	cis-acting element involved in defense and stress responsiveness	cis-acting element involved in defense and stress responsiveness
BsPEBP9	GT1-motif	GGTTAA	1308	6	-	Arabidopsis thaliana	light responsive element	light responsive element	light responsive element
BsPEBP9	GT1-motif	GGTTAA	1949	6	+	Arabidopsis thaliana	light responsive element	light responsive element	light responsive element
BsPEBP9	MSA-like	TCAAACGGT	905	9	+	Catharanthus roseus	cis-acting element involved in cell cycle regulation	cis-acting element involved in cell cycle regulation	cis-acting element involved in cell cycle regulation
BsPEBP9	CGTCA-motif	CGTCA	256	5	+	Hordeum vulgare	cis-acting regulatory element involved in the MeJA-responsiveness	cis-acting regulatory element involved in the MeJA-responsiveness	cis-acting regulatory element involved in the MeJA-responsiveness
BsPEBP9	CGTCA-motif	CGTCA	344	5	+	Hordeum vulgare	cis-acting regulatory element involved in the MeJA-responsiveness	cis-acting regulatory element involved in the MeJA-responsiveness	cis-acting regulatory element involved in the MeJA-responsiveness
BsPEBP9	TATA-box	TACAAAA	469	7	+	Oryza sativa	core promoter element around -30 of transcription start	core promoter element around -31 of transcription start	core promoter element around -32 of transcription start
BsPEBP9	TATA-box	TATAAAA	674	7	-	Pisum sativum	core promoter element around -30 of transcription start	core promoter element around -31 of transcription start	core promoter element around -32 of transcription start
BsPEBP9	TATA-box	TATAAA	675	6	-	Helianthus annuus	core promoter element around -30 of transcription start	core promoter element around -31 of transcription start	core promoter element around -32 of transcription start
BsPEBP9	TATA-box	TATAA	676	5	-	Arabidopsis thaliana	core promoter element around -30 of transcription start	core promoter element around -31 of transcription start	core promoter element around -32 of transcription start
BsPEBP9	TATA-box	TATA	677	4	+	Arabidopsis thaliana	core promoter element around -30 of transcription start	core promoter element around -31 of transcription start	core promoter element around -32 of transcription start
BsPEBP9	TATA-box	TATACA	1075	6	-	Helianthus annuus	core promoter element around -30 of transcription start	core promoter element around -31 of transcription start	core promoter element around -32 of transcription start
BsPEBP9	TATA-box	TATA	1077	4	-	Arabidopsis thaliana	core promoter element around -30 of transcription start	core promoter element around -31 of transcription start	core promoter element around -32 of transcription start
BsPEBP9	TATA-box	TATA	1639	4	-	Arabidopsis thaliana	core promoter element around -30 of transcription start	core promoter element around -31 of transcription start	core promoter element around -32 of transcription start
BsPEBP9	TATA-box	ATATAA	1666	6	+	Brassica oleracea	core promoter element around -30 of transcription start	core promoter element around -31 of transcription start	core promoter element around -32 of transcription start
BsPEBP9	TATA-box	TATA	1667	4	-	Arabidopsis thaliana	core promoter element around -30 of transcription start	core promoter element around -31 of transcription start	core promoter element around -32 of transcription start
BsPEBP9	TATA-box	TATTTAAA	1676	8	+	Arabidopsis thaliana	core promoter element around -30 of transcription start	core promoter element around -31 of transcription start	core promoter element around -32 of transcription start
BsPEBP9	TATA-box	ATTATA	1736	6	+	Brassica napus	core promoter element around -30 of transcription start	core promoter element around -31 of transcription start	core promoter element around -32 of transcription start
BsPEBP9	TATA-box	TATAA	1737	5	-	Arabidopsis thaliana	core promoter element around -30 of transcription start	core promoter element around -31 of transcription start	core promoter element around -32 of transcription start
BsPEBP9	TATA-box	TATA	1738	4	-	Arabidopsis thaliana	core promoter element around -30 of transcription start	core promoter element around -31 of transcription start	core promoter element around -32 of transcription start
BsPEBP9	TATA-box	TACAAAA	1753	7	+	Oryza sativa	core promoter element around -30 of transcription start	core promoter element around -31 of transcription start	core promoter element around -32 of transcription start
BsPEBP9	TATA-box	TATA	1902	4	-	Arabidopsis thaliana	core promoter element around -30 of transcription start	core promoter element around -31 of transcription start	core promoter element around -32 of transcription start
BsPEBP9	TATA-box	ATATAT	1955	6	-	Brassica napus	core promoter element around -30 of transcription start	core promoter element around -31 of transcription start	core promoter element around -32 of transcription start
BsPEBP9	TATA-box	TATA	1956	4	-	Arabidopsis thaliana	core promoter element around -30 of transcription start	core promoter element around -31 of transcription start	core promoter element around -32 of transcription start
BsPEBP9	TATA-box	ATATAA	1969	6	+	Brassica oleracea	core promoter element around -30 of transcription start	core promoter element around -31 of transcription start	core promoter element around -32 of transcription start
BsPEBP9	TATA-box	TATA	1970	4	-	Arabidopsis thaliana	core promoter element around -30 of transcription start	core promoter element around -31 of transcription start	core promoter element around -32 of transcription start
BsPEBP9	TATA-box	ATATAT	1974	6	-	Brassica napus	core promoter element around -30 of transcription start	core promoter element around -31 of transcription start	core promoter element around -32 of transcription start
BsPEBP9	TATA-box	TATATA	1975	6	-	Arabidopsis thaliana	core promoter element around -30 of transcription start	core promoter element around -31 of transcription start	core promoter element around -32 of transcription start
BsPEBP9	TATA-box	ATATAT	1976	6	-	Brassica napus	core promoter element around -30 of transcription start	core promoter element around -31 of transcription start	core promoter element around -32 of transcription start
BsPEBP9	TATA-box	TATATA	1977	6	-	Arabidopsis thaliana	core promoter element around -30 of transcription start	core promoter element around -31 of transcription start	core promoter element around -32 of transcription start
BsPEBP9	TATA-box	ATATAT	1978	6	-	Brassica napus	core promoter element around -30 of transcription start	core promoter element around -31 of transcription start	core promoter element around -32 of transcription start
BsPEBP9	TATA-box	TATA	1979	4	-	Arabidopsis thaliana	core promoter element around -30 of transcription start	core promoter element around -31 of transcription start	core promoter element around -32 of transcription start
BsPEBP9	TATA-box	TATACA	1983	6	-	Helianthus annuus	core promoter element around -30 of transcription start	core promoter element around -31 of transcription start	core promoter element around -32 of transcription start
BsPEBP9	TATA-box	TATA	1985	4	-	Arabidopsis thaliana	core promoter element around -30 of transcription start	core promoter element around -31 of transcription start	core promoter element around -32 of transcription start
BsPEBP9	TCT-motif	TCTTAC	1513	6	+	Arabidopsis thaliana	part of a light responsive element	part of a light responsive element	part of a light responsive element
BsPEBP9	circadian	CAAAGATATC	1317	9	+	Lycopersicon esculentum	cis-acting regulatory element involved in circadian control	cis-acting regulatory element involved in circadian control	cis-acting regulatory element involved in circadian control
BsPEBP9	G-box	CACGTC	254	6	+	Zea mays	cis-acting regulatory element involved in light responsiveness	cis-acting regulatory element involved in light responsiveness	cis-acting regulatory element involved in light responsiveness
BsPEBP9	G-box	CAGACGTGGCA	1124	10	+	Nicotiana plumbaginifolia	cis-acting regulatory element involved in light responsiveness	cis-acting regulatory element involved in light responsiveness	cis-acting regulatory element involved in light responsiveness
BsPEBP9	G-box	CACGTC	1126	6	-	Zea mays	cis-acting regulatory element involved in light responsiveness	cis-acting regulatory element involved in light responsiveness	cis-acting regulatory element involved in light responsiveness
BsPEBP9	G-box	ACACGTGT	1906	8	-	Brassica napus	cis-acting regulatory element involved in light responsiveness	cis-acting regulatory element involved in light responsiveness	cis-acting regulatory element involved in light responsiveness
BsPEBP9	G-box	CACGTG	1907	6	-	Arabidopsis thaliana	cis-acting regulatory element involved in light responsiveness	cis-acting regulatory element involved in light responsiveness	cis-acting regulatory element involved in light responsiveness
BsPEBP9	MRE	AACCTAA	332	7	+	Petroselinum crispum	MYB binding site involved in light responsiveness	MYB binding site involved in light responsiveness	MYB binding site involved in light responsiveness
BsPEBP9	GCN4_motif	TGAGTCA	354	7	+	Oryza sativa	cis-regulatory element involved in endosperm expression	cis-regulatory element involved in endosperm expression	cis-regulatory element involved in endosperm expression
BsPEBP9	ATCT-motif	AATCTAATCC	242	10	-	Pisum sativum	part of a conserved DNA module involved in light responsiveness	part of a conserved DNA module involved in light responsiveness	part of a conserved DNA module involved in light responsiveness
BsPEBP9	ATCT-motif	AATCTAATCC	385	9	+	Pisum sativum	part of a conserved DNA module involved in light responsiveness	part of a conserved DNA module involved in light responsiveness	part of a conserved DNA module involved in light responsiveness
BsPEBP9	ATCT-motif	AATCTAATCC	414	9	-	Pisum sativum	part of a conserved DNA module involved in light responsiveness	part of a conserved DNA module involved in light responsiveness	part of a conserved DNA module involved in light responsiveness
BsPEBP9	CAAT-box	CCAAT	48	5	-	Arabidopsis thaliana	common cis-acting element in promoter and enhancer regions	common cis-acting element in promoter and enhancer regions	common cis-acting element in promoter and enhancer regions
BsPEBP9	CAAT-box	CCAAT	103	5	+	Arabidopsis thaliana	common cis-acting element in promoter and enhancer regions	common cis-acting element in promoter and enhancer regions	common cis-acting element in promoter and enhancer regions
BsPEBP9	CAAT-box	CAAAT	227	5	-	Pisum sativum	common cis-acting element in promoter and enhancer regions	common cis-acting element in promoter and enhancer regions	common cis-acting element in promoter and enhancer regions
BsPEBP9	CAAT-box	CAAAT	278	5	-	Pisum sativum	common cis-acting element in promoter and enhancer regions	common cis-acting element in promoter and enhancer regions	common cis-acting element in promoter and enhancer regions
BsPEBP9	CAAT-box	CAAAT	289	5	-	Pisum sativum	common cis-acting element in promoter and enhancer regions	common cis-acting element in promoter and enhancer regions	common cis-acting element in promoter and enhancer regions
BsPEBP9	CAAT-box	CCAAT	483	5	-	Arabidopsis thaliana	common cis-acting element in promoter and enhancer regions	common cis-acting element in promoter and enhancer regions	common cis-acting element in promoter and enhancer regions
BsPEBP9	CAAT-box	CCAAT	488	5	-	Arabidopsis thaliana	common cis-acting element in promoter and enhancer regions	common cis-acting element in promoter and enhancer regions	common cis-acting element in promoter and enhancer regions
BsPEBP9	CAAT-box	CAAAT	517	5	-	Pisum sativum	common cis-acting element in promoter and enhancer regions	common cis-acting element in promoter and enhancer regions	common cis-acting element in promoter and enhancer regions
BsPEBP9	CAAT-box	CAAAT	547	5	-	Pisum sativum	common cis-acting element in promoter and enhancer regions	common cis-acting element in promoter and enhancer regions	common cis-acting element in promoter and enhancer regions
BsPEBP9	CAAT-box	CAAAT	586	5	+	Pisum sativum	common cis-acting element in promoter and enhancer regions	common cis-acting element in promoter and enhancer regions	common cis-acting element in promoter and enhancer regions
BsPEBP9	CAAT-box	CAAAT	629	5	-	Pisum sativum	common cis-acting element in promoter and enhancer regions	common cis-acting element in promoter and enhancer regions	common cis-acting element in promoter and enhancer regions
BsPEBP9	CAAT-box	CAAAT	694	5	+	Pisum sativum	common cis-acting element in promoter and enhancer regions	common cis-acting element in promoter and enhancer regions	common cis-acting element in promoter and enhancer regions
BsPEBP9	CAAT-box	CCAAT	756	5	+	Arabidopsis thaliana	common cis-acting element in promoter and enhancer regions	common cis-acting element in promoter and enhancer regions	common cis-acting element in promoter and enhancer regions
BsPEBP9	CAAT-box	CCAAT	1102	5	-	Arabidopsis thaliana	common cis-acting element in promoter and enhancer regions	common cis-acting element in promoter and enhancer regions	common cis-acting element in promoter and enhancer regions
BsPEBP9	CAAT-box	CAAAT	1134	5	-	Pisum sativum	common cis-acting element in promoter and enhancer regions	common cis-acting element in promoter and enhancer regions	common cis-acting element in promoter and enhancer regions
BsPEBP9	CAAT-box	CAAAT	1393	5	-	Pisum sativum	common cis-acting element in promoter and enhancer regions	common cis-acting element in promoter and enhancer regions	common cis-acting element in promoter and enhancer regions
BsPEBP9	CAAT-box	CAAAT	1672	5	+	Pisum sativum	common cis-acting element in promoter and enhancer regions	common cis-acting element in promoter and enhancer regions	common cis-acting element in promoter and enhancer regions
BsPEBP9	CAAT-box	CAAAT	1683	5	-	Pisum sativum	common cis-acting element in promoter and enhancer regions	common cis-acting element in promoter and enhancer regions	common cis-acting element in promoter and enhancer regions
BsPEBP9	CAAT-box	CAAAT	1723	5	+	Pisum sativum	common cis-acting element in promoter and enhancer regions	common cis-acting element in promoter and enhancer regions	common cis-acting element in promoter and enhancer regions
BsPEBP9	CAAT-box	CAAAT	1774	5	-	Pisum sativum	common cis-acting element in promoter and enhancer regions	common cis-acting element in promoter and enhancer regions	common cis-acting element in promoter and enhancer regions
BsPEBP9	CAAT-box	CAAAT	1819	5	-	Pisum sativum	common cis-acting element in promoter and enhancer regions	common cis-acting element in promoter and enhancer regions	common cis-acting element in promoter and enhancer regions
BsPEBP9	CAAT-box	CAAAT	1863	5	-	Pisum sativum	common cis-acting element in promoter and enhancer regions	common cis-acting element in promoter and enhancer regions	common cis-acting element in promoter and enhancer regions
BsPEBP9	ARE	AAACCA	605	6	+	Zea mays	cis-acting regulatory element essential for the anaerobic induction	cis-acting regulatory element essential for the anaerobic induction	cis-acting regulatory element essential for the anaerobic induction
BsPEBP9	ARE	AAACCA	813	6	+	Zea mays	cis-acting regulatory element essential for the anaerobic induction	cis-acting regulatory element essential for the anaerobic induction	cis-acting regulatory element essential for the anaerobic induction
BsPEBP9	ARE	AAACCA	1171	6	-	Zea mays	cis-acting regulatory element essential for the anaerobic induction	cis-acting regulatory element essential for the anaerobic induction	cis-acting regulatory element essential for the anaerobic induction
BsPEBP9	ARE	AAACCA	1648	6	+	Zea mays	cis-acting regulatory element essential for the anaerobic induction	cis-acting regulatory element essential for the anaerobic induction	cis-acting regulatory element essential for the anaerobic induction
